# Supplementary material for: Highly informative marker sets consisting of genes with low individual degree of differential expression
Source: Sci Rep. 2015 Oct 8;5:14967. doi: 10.1038/srep14967 (PMC4597361; doi:10.1038/srep14967)
Supplement: Supplementary Datasets [file srep14967-s2.xls]

## Sheet: Manuscript
Highly informative marker sets consisting of genes with low individual degree of differential expression
V.V. Galatenko, M.Yu. Shkurnikov, T.R. Samatov, A.V. Galatenko, I.A. Mityakina, U. Schumacher, A.G. Tonevitsky
SUPPLEMENTARY DATASET

## Sheet: Pairs AUC filtration
Probeset 1	Probeset 2	Sensitivity (Training)	Sensitivity (Filtration 1)	Sensitivity (Filtration 2)	Sensitivity (Validation)	Specificity (Training)	Specificity (Filtration 1)	Specificity (Filtration 2)	Specificity (Validation)	AUC (Training)	AUC (Filtration 1)	AUC (Filtration 2)	AUC (Validation)
ABAT_209460_at	MRPS17_218982_s_at	0.642857	0.591837	0.583333	0.484848	0.72956	0.684211	0.686567	0.671875	0.784666	0.704619	0.706468	0.655066
ABCA1_203504_s_at	KIF4A_218355_at	0.738095	0.734694	0.75	0.757576	0.660377	0.539474	0.716418	0.507812	0.75322	0.701396	0.722637	0.704072
ABLIM3_205730_s_at	DSCC1_219000_s_at	0.452381	0.44898	0.75	0.363636	0.779874	0.828947	0.61194	0.820312	0.755915	0.7116	0.738806	0.695076
ACBD3_202324_s_at	CTTN_214073_at	0.547619	0.428571	0.75	0.30303	0.779874	0.789474	0.597015	0.890625	0.750075	0.703008	0.745025	0.600852
ACBD3_202324_s_at	DSCC1_219000_s_at	0.690476	0.612245	1	0.424242	0.72956	0.776316	0.477612	0.8125	0.77673	0.72261	0.779851	0.650805
ACBD3_202324_s_at	KIF18B_222039_at	0.785714	0.530612	0.916667	0.515152	0.735849	0.723684	0.492537	0.703125	0.767445	0.702739	0.742537	0.617661
ACBD3_202324_s_at	SQLE_213577_at	0.690476	0.530612	0.666667	0.515152	0.792453	0.855263	0.537313	0.765625	0.783468	0.727444	0.737562	0.62571
ACBD3_202324_s_at	TTK_204822_at	0.738095	0.714286	1	0.787879	0.691824	0.526316	0.537313	0.507812	0.752321	0.70623	0.812189	0.702652
ACTG2_202274_at	DSCC1_219000_s_at	0.52381	0.510204	0.75	0.484848	0.767296	0.855263	0.567164	0.835938	0.751273	0.728518	0.726368	0.695312
ADCY9_204497_at	DSCC1_219000_s_at	0.642857	0.510204	0.75	0.454545	0.748428	0.802632	0.61194	0.820312	0.769542	0.715091	0.702736	0.681581
ADRA2A_209869_at	CCNA2_213226_at	0.666667	0.612245	0.666667	0.393939	0.735849	0.736842	0.626866	0.796875	0.80593	0.701665	0.715174	0.681345
AGL_203566_s_at	SQLE_213577_at	0.595238	0.653061	0.666667	0.727273	0.767296	0.657895	0.61194	0.523438	0.761905	0.701933	0.735075	0.65767
APOOL_213282_at	SQLE_213577_at	0.714286	0.673469	0.75	0.575758	0.748428	0.684211	0.641791	0.546875	0.765049	0.747315	0.746269	0.620028
ARAP1_212516_at	SQLE_213577_at	0.666667	0.44898	0.583333	0.393939	0.748428	0.802632	0.820896	0.757812	0.750075	0.707573	0.700249	0.649384
ARHGEF15_205507_at	SQLE_213577_at	0.642857	0.571429	0.75	0.484848	0.735849	0.75	0.537313	0.726562	0.751722	0.702202	0.705224	0.644413
ASF1A_203427_at	DSCC1_219000_s_at	0.714286	0.734694	0.916667	0.606061	0.698113	0.631579	0.492537	0.65625	0.750225	0.738185	0.75995	0.669981
ASF1A_203427_at	SQLE_213577_at	0.714286	0.693878	0.666667	0.575758	0.792453	0.671053	0.537313	0.585938	0.775232	0.727444	0.722637	0.647964
ATG5_202512_s_at	C14orf139_219563_at	0.738095	0.673469	0.833333	0.575758	0.63522	0.671053	0.492537	0.75	0.75307	0.708378	0.720149	0.656013
ATG5_202512_s_at	CCNE2_205034_at	0.642857	0.612245	0.75	0.363636	0.786164	0.671053	0.537313	0.65625	0.757562	0.704887	0.711443	0.619081
ATG5_202512_s_at	CDC45_204126_s_at	0.738095	0.571429	0.833333	0.424242	0.691824	0.644737	0.61194	0.710938	0.773435	0.718582	0.7301	0.665009
ATG5_202512_s_at	SQLE_213577_at	0.619048	0.571429	0.666667	0.484848	0.805031	0.736842	0.597015	0.71875	0.762803	0.745166	0.712687	0.630208
ATP6V1C1_202872_at	TTK_204822_at	0.738095	0.714286	0.666667	0.787879	0.685535	0.565789	0.641791	0.523438	0.766247	0.711869	0.742537	0.67661
AURKA_208079_s_at	DLG3_212727_at	0.738095	0.653061	0.833333	0.575758	0.698113	0.697368	0.626866	0.625	0.768494	0.724221	0.745025	0.643939
AURKA_208079_s_at	MLL_212080_at	0.666667	0.44898	0.666667	0.393939	0.748428	0.802632	0.626866	0.828125	0.752321	0.711063	0.727612	0.659801
AURKA_208079_s_at	TMEM183A_212164_at	0.666667	0.795918	0.833333	0.636364	0.72956	0.460526	0.641791	0.539062	0.770291	0.705961	0.799751	0.636364
BCCIP_218264_at	KIF4A_218355_at	0.666667	0.55102	0.916667	0.545455	0.679245	0.723684	0.537313	0.703125	0.753968	0.718851	0.726368	0.70715
BRF2_218955_at	RACGAP1_222077_s_at	0.619048	0.693878	0.583333	0.575758	0.754717	0.736842	0.701493	0.75	0.75277	0.722073	0.758706	0.655066
BTN2A1_211256_x_at	KIF4A_218355_at	0.714286	0.612245	0.666667	0.787879	0.647799	0.697368	0.626866	0.578125	0.752621	0.70435	0.742537	0.690341
BTN3A3_204821_at	RACGAP1_222077_s_at	0.761905	0.653061	0.833333	0.606061	0.72327	0.697368	0.686567	0.71875	0.752171	0.708647	0.766169	0.668087
BTN3A3_38241_at	RACGAP1_222077_s_at	0.714286	0.591837	0.833333	0.545455	0.710692	0.684211	0.686567	0.75	0.75277	0.704082	0.763682	0.679451
BUB1B_203755_at	CTTN_214073_at	0.595238	0.653061	0.666667	0.606061	0.798742	0.776316	0.641791	0.710938	0.761605	0.701665	0.727612	0.662642
BUB1B_203755_at	HLA-DRB1_208306_x_at	0.738095	0.714286	0.833333	0.666667	0.742138	0.631579	0.492537	0.617188	0.75292	0.713749	0.706468	0.691525
C11orf80_204922_at	CCNA2_213226_at	0.619048	0.571429	0.666667	0.636364	0.735849	0.657895	0.552239	0.632812	0.756963	0.709721	0.708955	0.6759
C11orf80_204922_at	KIF4A_218355_at	0.690476	0.55102	0.666667	0.545455	0.660377	0.723684	0.701493	0.703125	0.761156	0.701933	0.716418	0.713542
C11orf80_204922_at	TMEM183A_212164_at	0.595238	0.77551	0.333333	0.69697	0.786164	0.552632	0.80597	0.53125	0.756514	0.700591	0.702736	0.642519
C13orf27_213346_at	SQLE_213577_at	0.571429	0.510204	0.75	0.424242	0.761006	0.802632	0.58209	0.640625	0.768494	0.713212	0.700249	0.585937
C1D_200056_s_at	SQLE_213577_at	0.666667	0.530612	0.75	0.363636	0.742138	0.815789	0.507463	0.757812	0.755915	0.722073	0.702736	0.630682
C1orf107_204700_x_at	SQLE_213577_at	0.690476	0.469388	0.666667	0.424242	0.748428	0.75	0.626866	0.679688	0.764301	0.70623	0.741294	0.62429
C3_217767_at	DSCC1_219000_s_at	0.571429	0.428571	0.666667	0.393939	0.811321	0.907895	0.626866	0.882812	0.757113	0.729592	0.731343	0.674479
CACNB3_209530_at	DSCC1_219000_s_at	0.666667	0.571429	0.75	0.545455	0.716981	0.710526	0.61194	0.695312	0.752022	0.730934	0.715174	0.67732
CAMSAP1L1_212763_at	CTTN_214073_at	0.619048	0.44898	0.583333	0.242424	0.767296	0.881579	0.641791	0.882812	0.761755	0.701933	0.706468	0.604403
CAMSAP1L1_212765_at	CTTN_214073_at	0.547619	0.632653	0.75	0.575758	0.761006	0.657895	0.656716	0.617188	0.757113	0.700054	0.748756	0.553977
CAND1_208838_at	DIXDC1_214724_at	0.666667	0.591837	0.75	0.545455	0.679245	0.723684	0.522388	0.75	0.763103	0.701665	0.701493	0.684896
CAND1_208838_at	S100PBP_218370_s_at	0.666667	0.55102	0.666667	0.333333	0.72956	0.828947	0.701493	0.898438	0.750225	0.700859	0.741294	0.65483
CAND1_208838_at	SQLE_213577_at	0.690476	0.571429	0.75	0.575758	0.735849	0.723684	0.686567	0.695312	0.779125	0.739796	0.711443	0.649384
CAND1_208839_s_at	DIXDC1_214724_at	0.619048	0.591837	0.833333	0.515152	0.735849	0.763158	0.58209	0.765625	0.756963	0.702739	0.711443	0.67661
CAND1_208839_s_at	GPR172A_218151_x_at	0.690476	0.714286	0.666667	0.515152	0.704403	0.592105	0.477612	0.554688	0.750225	0.744361	0.722637	0.608902
CAND1_208839_s_at	SQLE_213577_at	0.714286	0.653061	0.666667	0.606061	0.761006	0.697368	0.61194	0.640625	0.772986	0.75188	0.742537	0.652699
CCL19_210072_at	DSCC1_219000_s_at	0.547619	0.44898	0.666667	0.363636	0.823899	0.907895	0.686567	0.859375	0.751423	0.718582	0.71393	0.620975
CCNA2_213226_at	CTTN_214073_at	0.690476	0.653061	0.75	0.606061	0.742138	0.75	0.626866	0.679688	0.774184	0.725295	0.762438	0.65483
CCNA2_213226_at	ELOVL5_214153_at	0.738095	0.693878	0.916667	0.757576	0.654088	0.631579	0.641791	0.5	0.756664	0.701396	0.788557	0.675663
CCNA2_213226_at	ENOSF1_213645_at	0.642857	0.632653	0.833333	0.757576	0.72956	0.657895	0.731343	0.5625	0.754867	0.701128	0.764925	0.693182
CCNA2_213226_at	GPR172A_218151_x_at	0.595238	0.571429	0.916667	0.545455	0.761006	0.763158	0.61194	0.632812	0.756364	0.725564	0.746269	0.65696
CCNA2_213226_at	GPR172A_222155_s_at	0.642857	0.673469	0.916667	0.69697	0.716981	0.605263	0.671642	0.484375	0.757412	0.702739	0.7699	0.649621
CCNA2_213226_at	INADL_214705_at	0.690476	0.55102	0.833333	0.636364	0.716981	0.723684	0.656716	0.648438	0.753819	0.707304	0.747512	0.664062
CCNA2_213226_at	MACROD1_219188_s_at	0.666667	0.693878	0.833333	0.787879	0.767296	0.631579	0.492537	0.585938	0.756514	0.702202	0.788557	0.714725
CCNA2_213226_at	MRPS17_218982_s_at	0.619048	0.653061	0.833333	0.575758	0.735849	0.618421	0.552239	0.570312	0.751722	0.72986	0.752488	0.653646
CCNA2_213226_at	NR1H2_218215_s_at	0.714286	0.755102	0.833333	0.818182	0.735849	0.565789	0.537313	0.398438	0.758461	0.723953	0.711443	0.694839
CCNA2_213226_at	NSDHL_215093_at	0.595238	0.530612	0.833333	0.545455	0.761006	0.710526	0.641791	0.632812	0.753669	0.700322	0.756219	0.646544
CCNA2_213226_at	PTCD1_218956_s_at	0.619048	0.510204	0.583333	0.545455	0.754717	0.789474	0.686567	0.6875	0.759808	0.732814	0.707711	0.668324
CCNA2_213226_at	PTPRE_221840_at	0.595238	0.510204	0.666667	0.454545	0.779874	0.828947	0.656716	0.773438	0.751273	0.719388	0.710199	0.673532
CCNA2_213226_at	TGS1_219231_at	0.690476	0.816327	0.833333	0.69697	0.742138	0.618421	0.671642	0.4375	0.752171	0.708915	0.7301	0.618845
CCNA2_213226_at	TNN_215271_at	0.714286	0.653061	0.75	0.575758	0.767296	0.736842	0.507463	0.6875	0.769991	0.731472	0.706468	0.685843
CCNB2_202705_at	TGS1_219231_at	0.666667	0.795918	0.583333	0.727273	0.698113	0.5	0.686567	0.453125	0.750075	0.706767	0.731343	0.62642
CCNE2_205034_at	CTTN_214073_at	0.690476	0.489796	0.75	0.333333	0.767296	0.789474	0.626866	0.789062	0.783019	0.712675	0.754975	0.626657
CCNE2_205034_at	DLG3_212727_at	0.666667	0.632653	0.666667	0.666667	0.72327	0.763158	0.597015	0.585938	0.75861	0.73362	0.707711	0.629261
CCNE2_205034_at	ELOVL5_214153_at	0.619048	0.612245	0.833333	0.636364	0.716981	0.671053	0.731343	0.648438	0.761605	0.700859	0.804726	0.657907
CCNE2_205034_at	GTPBP8_221046_s_at	0.642857	0.714286	0.916667	0.727273	0.754717	0.486842	0.41791	0.539062	0.757113	0.70435	0.747512	0.687263
CCNE2_205034_at	MLL_212076_at	0.595238	0.591837	0.833333	0.606061	0.767296	0.684211	0.537313	0.625	0.777478	0.709184	0.754975	0.63589
CCNE2_205034_at	SCGB2A1_205979_at	0.642857	0.530612	0.75	0.333333	0.792453	0.789474	0.552239	0.703125	0.766996	0.725832	0.726368	0.644886
CCNE2_205034_at	SYNJ2_210612_s_at	0.547619	0.530612	0.666667	0.484848	0.81761	0.684211	0.507463	0.632812	0.754867	0.703008	0.706468	0.620739
CCNE2_205034_at	TNN_215271_at	0.571429	0.571429	0.75	0.424242	0.811321	0.776316	0.58209	0.71875	0.759808	0.714286	0.717662	0.664299
CCNE2_205034_at	UBE2D4_218837_s_at	0.595238	0.55102	0.75	0.393939	0.773585	0.723684	0.567164	0.671875	0.75307	0.703008	0.742537	0.611979
CCT6A_201327_s_at	SQLE_213577_at	0.666667	0.612245	0.666667	0.484848	0.754717	0.75	0.567164	0.703125	0.759808	0.745435	0.707711	0.650805
CD74_209619_at	PRC1_218009_s_at	0.666667	0.489796	0.75	0.424242	0.742138	0.828947	0.61194	0.835938	0.775532	0.707841	0.74005	0.699574
CDC45_204126_s_at	CTTN_214073_at	0.595238	0.408163	0.583333	0.363636	0.72327	0.802632	0.716418	0.820312	0.767146	0.700591	0.720149	0.65767
CDC45_204126_s_at	EIF2AK3_218696_at	0.571429	0.632653	0.583333	0.575758	0.798742	0.75	0.686567	0.664062	0.752621	0.703008	0.717662	0.666667
CDC45_204126_s_at	IBTK_210970_s_at	0.666667	0.612245	0.666667	0.515152	0.748428	0.723684	0.641791	0.726562	0.767296	0.70435	0.711443	0.689394
CDC45_204126_s_at	LEMD3_218604_at	0.595238	0.673469	0.666667	0.515152	0.805031	0.697368	0.686567	0.664062	0.76475	0.742213	0.726368	0.685843
CDC45_204126_s_at	RALA_214435_x_at	0.619048	0.55102	0.75	0.606061	0.779874	0.75	0.671642	0.671875	0.765199	0.716702	0.748756	0.69839
CDC45_204126_s_at	STAG2_209023_s_at	0.619048	0.714286	0.916667	0.636364	0.742138	0.605263	0.552239	0.609375	0.758461	0.703276	0.758706	0.687263
CDC45_204126_s_at	SYNJ2_210612_s_at	0.714286	0.673469	0.75	0.636364	0.748428	0.684211	0.537313	0.671875	0.775981	0.706767	0.70398	0.65696
CDC45_204126_s_at	UQCRB_209065_at	0.619048	0.530612	0.666667	0.484848	0.773585	0.855263	0.731343	0.726562	0.750374	0.733351	0.743781	0.645833
CDC73_218578_at	DSCC1_219000_s_at	0.619048	0.55102	0.833333	0.545455	0.761006	0.723684	0.597015	0.703125	0.753669	0.711869	0.738806	0.673295
CDS1_205709_s_at	SQLE_213577_at	0.595238	0.612245	0.75	0.484848	0.748428	0.671053	0.626866	0.671875	0.756214	0.703545	0.757463	0.608665
CENPA_204962_s_at	IL6ST_212196_at	0.619048	0.591837	0.75	0.575758	0.754717	0.763158	0.761194	0.734375	0.757263	0.702202	0.764925	0.721354
CENPA_204962_s_at	TMEM183A_212164_at	0.619048	0.734694	0.416667	0.575758	0.748428	0.565789	0.731343	0.570312	0.755915	0.705693	0.70398	0.66643
CFLAR_209508_x_at	SQLE_213577_at	0.714286	0.755102	0.666667	0.848485	0.716981	0.513158	0.522388	0.1875	0.750075	0.715897	0.705224	0.621212
CKM_204810_s_at	DSCC1_219000_s_at	0.52381	0.387755	0.666667	0.333333	0.81761	0.828947	0.671642	0.867188	0.750374	0.713212	0.732587	0.692472
CLCN7_209235_at	SQLE_213577_at	0.642857	0.591837	0.666667	0.545455	0.786164	0.776316	0.641791	0.710938	0.773884	0.729323	0.720149	0.63518
CLCN7_38069_at	SQLE_213577_at	0.642857	0.612245	0.666667	0.575758	0.798742	0.776316	0.671642	0.710938	0.771039	0.714286	0.718905	0.64465
COL16A1_204345_at	DSCC1_219000_s_at	0.52381	0.387755	0.5	0.272727	0.798742	0.855263	0.761194	0.859375	0.750075	0.704619	0.705224	0.673532
COPB2_201098_at	ELOVL5_208788_at	0.642857	0.755102	0.833333	0.757576	0.735849	0.513158	0.746269	0.515625	0.752022	0.701128	0.79602	0.683949
CORO1A_209083_at	RACGAP1_222077_s_at	0.690476	0.55102	0.75	0.515152	0.72956	0.697368	0.626866	0.75	0.750075	0.700859	0.743781	0.658617
CORO1B_64486_at	TOMM70A_201519_at	0.785714	0.795918	0.666667	0.787879	0.672956	0.460526	0.507463	0.351562	0.753669	0.706498	0.701493	0.631866
COX17_203880_at	SQLE_213577_at	0.690476	0.510204	0.75	0.454545	0.748428	0.776316	0.567164	0.734375	0.756963	0.716434	0.710199	0.626184
COX7A2_201597_at	DSCC1_219000_s_at	0.571429	0.591837	0.833333	0.393939	0.72327	0.723684	0.402985	0.828125	0.750824	0.717777	0.718905	0.647491
COX7A2_201597_at	SQLE_213577_at	0.666667	0.55102	0.75	0.515152	0.72956	0.789474	0.507463	0.78125	0.778676	0.749463	0.722637	0.641809
CTNND1_211240_x_at	DSCC1_219000_s_at	0.547619	0.387755	0.75	0.333333	0.761006	0.868421	0.671642	0.882812	0.754268	0.714286	0.721393	0.694839
CTTN_214073_at	C14orf139_219563_at	0.619048	0.44898	0.5	0.393939	0.754717	0.828947	0.671642	0.835938	0.762803	0.704082	0.710199	0.674953
CTTN_214073_at	C3orf14_219288_at	0.595238	0.408163	0.666667	0.272727	0.805031	0.842105	0.626866	0.78125	0.751872	0.708915	0.706468	0.570312
CTTN_214073_at	CEP55_218542_at	0.595238	0.632653	0.666667	0.575758	0.754717	0.723684	0.61194	0.648438	0.778077	0.704082	0.722637	0.664773
CTTN_214073_at	DSCC1_219000_s_at	0.666667	0.530612	0.75	0.393939	0.779874	0.789474	0.656716	0.859375	0.774334	0.740064	0.7301	0.692235
CTTN_214073_at	ECHDC2_218552_at	0.571429	0.469388	0.666667	0.272727	0.754717	0.802632	0.761194	0.804688	0.754567	0.700322	0.720149	0.637547
CTTN_214073_at	ELOVL5_214153_at	0.666667	0.612245	0.666667	0.545455	0.72956	0.736842	0.776119	0.726562	0.766098	0.705693	0.745025	0.657907
CTTN_214073_at	INADL_214705_at	0.642857	0.44898	0.583333	0.272727	0.742138	0.842105	0.686567	0.835938	0.783618	0.718045	0.715174	0.643939
CTTN_214073_at	KIF18B_222039_at	0.666667	0.469388	0.75	0.393939	0.716981	0.828947	0.671642	0.773438	0.763402	0.710258	0.763682	0.620028
CTTN_214073_at	KIF4A_218355_at	0.666667	0.530612	0.75	0.515152	0.72327	0.802632	0.716418	0.734375	0.773435	0.717508	0.764925	0.689867
CTTN_214073_at	NUSAP1_218039_at	0.619048	0.653061	0.833333	0.545455	0.710692	0.736842	0.552239	0.695312	0.75906	0.7116	0.774876	0.66643
CTTN_214073_at	NUSAP1_219978_s_at	0.642857	0.44898	0.666667	0.333333	0.710692	0.828947	0.61194	0.8125	0.751273	0.703276	0.722637	0.599195
CTTN_214073_at	PIGV_219238_at	0.666667	0.571429	0.75	0.545455	0.72327	0.736842	0.432836	0.742188	0.766846	0.704619	0.702736	0.658381
CTTN_214073_at	RACGAP1_222077_s_at	0.714286	0.571429	0.833333	0.606061	0.748428	0.736842	0.641791	0.773438	0.759659	0.707035	0.799751	0.685133
CTTN_214073_at	RAD54B_219494_at	0.547619	0.408163	0.666667	0.212121	0.786164	0.828947	0.626866	0.84375	0.751572	0.706767	0.726368	0.582386
CTTN_214073_at	RALA_214435_x_at	0.571429	0.693878	0.666667	0.606061	0.805031	0.657895	0.58209	0.554688	0.756065	0.71348	0.726368	0.646544
CTTN_214073_at	WDR12_218512_at	0.619048	0.510204	0.583333	0.363636	0.779874	0.789474	0.686567	0.851562	0.769692	0.700322	0.706468	0.632812
CXCL12_203666_at	ELOVL5_214153_at	0.714286	0.489796	0.5	0.484848	0.704403	0.776316	0.761194	0.796875	0.767895	0.701128	0.741294	0.712595
CXCL12_209687_at	RALA_214435_x_at	0.571429	0.653061	0.75	0.666667	0.72956	0.684211	0.58209	0.648438	0.754417	0.720193	0.705224	0.730114
DARC_208335_s_at	DSCC1_219000_s_at	0.642857	0.571429	0.75	0.393939	0.735849	0.763158	0.671642	0.78125	0.754567	0.700859	0.764925	0.645597
DCTD_201571_s_at	MRPL13_218049_s_at	0.714286	0.693878	0.916667	0.575758	0.654088	0.618421	0.313433	0.609375	0.751572	0.72073	0.754975	0.6366
DCTD_201571_s_at	SQLE_213562_s_at	0.738095	0.653061	0.75	0.545455	0.761006	0.710526	0.716418	0.65625	0.795747	0.72261	0.716418	0.63518
DCTD_201572_x_at	DSCC1_219000_s_at	0.666667	0.469388	0.75	0.393939	0.72327	0.828947	0.656716	0.84375	0.755615	0.704619	0.720149	0.682292
DCTD_210137_s_at	DSCC1_219000_s_at	0.619048	0.44898	0.75	0.424242	0.742138	0.842105	0.61194	0.835938	0.750824	0.724758	0.745025	0.680871
DDX52_210320_s_at	DSCC1_219000_s_at	0.5	0.367347	0.583333	0.363636	0.842767	0.921053	0.671642	0.820312	0.75277	0.737648	0.708955	0.678267
DLG3_212727_at	CCNB1_214710_s_at	0.761905	0.693878	0.583333	0.606061	0.628931	0.671053	0.686567	0.679688	0.752621	0.729055	0.718905	0.678741
DLG3_212727_at	DSCC1_219000_s_at	0.595238	0.612245	0.5	0.575758	0.716981	0.842105	0.58209	0.710938	0.755166	0.787057	0.710199	0.658617
DLG3_212727_at	GOLT1B_218193_s_at	0.690476	0.55102	0.75	0.515152	0.72956	0.723684	0.626866	0.65625	0.766547	0.703813	0.751244	0.643466
DLG3_212727_at	NCAPG_218662_s_at	0.714286	0.612245	0.75	0.575758	0.691824	0.736842	0.567164	0.6875	0.760557	0.72261	0.737562	0.661695
DLG3_212727_at	PRC1_218009_s_at	0.714286	0.653061	0.666667	0.606061	0.735849	0.684211	0.686567	0.546875	0.758161	0.703008	0.723881	0.664299
DLG3_212727_at	RACGAP1_222077_s_at	0.809524	0.734694	0.833333	0.69697	0.654088	0.671053	0.626866	0.59375	0.778077	0.746241	0.763682	0.673532
DLGAP5_203764_at	DLG3_212727_at	0.738095	0.591837	0.666667	0.575758	0.698113	0.684211	0.731343	0.617188	0.791255	0.721536	0.700249	0.635653
DNAJC9_213092_x_at	GDPD2_220291_at	0.714286	0.693878	0.583333	0.606061	0.748428	0.644737	0.671642	0.585938	0.757263	0.712406	0.700249	0.655303
DNAJC9_213092_x_at	PADI3_220779_at	0.642857	0.632653	0.666667	0.515152	0.798742	0.736842	0.731343	0.65625	0.755016	0.752417	0.752488	0.668797
DSCC1_219000_s_at	C14orf139_219563_at	0.642857	0.510204	0.583333	0.484848	0.773585	0.881579	0.641791	0.835938	0.778227	0.742213	0.705224	0.70786
DSCC1_219000_s_at	EDEM3_220342_x_at	0.690476	0.591837	0.5	0.424242	0.72327	0.776316	0.686567	0.742188	0.757263	0.727444	0.706468	0.649858
DSCC1_219000_s_at	KRT24_220267_at	0.642857	0.408163	0.75	0.363636	0.748428	0.842105	0.61194	0.867188	0.750075	0.703813	0.715174	0.706913
DSCC1_219000_s_at	RAB2A_221960_s_at	0.571429	0.408163	0.583333	0.333333	0.761006	0.894737	0.671642	0.851562	0.750225	0.761547	0.701493	0.675663
DSCC1_219000_s_at	RBFA_219419_at	0.619048	0.714286	0.666667	0.757576	0.773585	0.605263	0.761194	0.421875	0.760557	0.700322	0.743781	0.637547
DSCC1_219000_s_at	STAG3L1_221191_at	0.642857	0.653061	0.583333	0.606061	0.716981	0.710526	0.701493	0.664062	0.753669	0.728786	0.761194	0.658381
DSCC1_219000_s_at	TNFRSF25_219423_x_at	0.571429	0.469388	0.5	0.30303	0.773585	0.828947	0.701493	0.835938	0.753669	0.730129	0.715174	0.628078
DYNLT3_203303_at	SQLE_213577_at	0.619048	0.367347	0.75	0.363636	0.735849	0.881579	0.61194	0.789062	0.774334	0.703276	0.70398	0.551847
DYRK2_202971_s_at	PRC1_218009_s_at	0.738095	0.816327	0.75	0.818182	0.691824	0.407895	0.626866	0.453125	0.750674	0.703813	0.71393	0.686553
E2F1_2028_s_at	TOMM70A_201519_at	0.642857	0.510204	0.583333	0.484848	0.716981	0.75	0.701493	0.6875	0.758461	0.705156	0.705224	0.67732
EFEMP1_201842_s_at	DSCC1_219000_s_at	0.690476	0.612245	0.75	0.575758	0.72327	0.776316	0.58209	0.765625	0.765199	0.714286	0.723881	0.726799
EIF2S2_208725_at	GOLT1B_218193_s_at	0.738095	0.612245	0.75	0.69697	0.704403	0.697368	0.656716	0.742188	0.764001	0.711063	0.725124	0.737216
EIF2S2_208725_at	RACGAP1_222077_s_at	0.738095	0.632653	0.75	0.666667	0.704403	0.736842	0.626866	0.71875	0.751123	0.72073	0.748756	0.727273
ELOVL5_208788_at	CYCS_208905_at	0.738095	0.795918	0.833333	0.818182	0.603774	0.434211	0.537313	0.445312	0.77643	0.706767	0.823383	0.698153
ELOVL5_208788_at	DPY19L4_213391_at	0.619048	0.673469	0.75	0.727273	0.735849	0.578947	0.656716	0.53125	0.764151	0.717777	0.797264	0.661222
ELOVL5_208788_at	DSCC1_219000_s_at	0.690476	0.693878	0.833333	0.727273	0.660377	0.618421	0.597015	0.640625	0.756664	0.741676	0.781095	0.739583
ELOVL5_208788_at	FAM82B_218549_s_at	0.714286	0.693878	0.666667	0.69697	0.716981	0.631579	0.731343	0.570312	0.761605	0.716971	0.789801	0.683239
ELOVL5_208788_at	MRPS17_218982_s_at	0.738095	0.755102	0.833333	0.787879	0.698113	0.539474	0.58209	0.609375	0.761006	0.712137	0.766169	0.731771
ELOVL5_208788_at	PPIA_211765_x_at	0.738095	0.714286	0.833333	0.818182	0.704403	0.657895	0.776119	0.5625	0.758461	0.700322	0.798507	0.720644
ELOVL5_208788_at	PPIA_211978_x_at	0.642857	0.734694	0.833333	0.818182	0.666667	0.565789	0.746269	0.5	0.750524	0.702739	0.819652	0.69697
ELOVL5_208788_at	RAD54B_219494_at	0.690476	0.653061	0.666667	0.757576	0.704403	0.657895	0.552239	0.59375	0.760258	0.704887	0.733831	0.691761
ELOVL5_208788_at	RRP15_219037_at	0.761905	0.734694	0.75	0.848485	0.641509	0.526316	0.61194	0.523438	0.771339	0.718045	0.741294	0.735559
ELOVL5_208788_at	TAF2_209523_at	0.642857	0.693878	0.833333	0.69697	0.754717	0.618421	0.656716	0.546875	0.750824	0.704082	0.840796	0.674716
ELOVL5_208788_at	TIMM17A_215171_s_at	0.738095	0.673469	0.833333	0.69697	0.666667	0.552632	0.61194	0.671875	0.761456	0.703545	0.803483	0.746449
ELOVL5_208788_at	TNN_215271_at	0.690476	0.571429	0.833333	0.606061	0.704403	0.697368	0.641791	0.726562	0.750075	0.731203	0.757463	0.724432
ELOVL5_214153_at	C14orf139_219563_at	0.738095	0.612245	0.666667	0.606061	0.679245	0.710526	0.701493	0.6875	0.756963	0.70247	0.717662	0.71733
ELOVL5_214153_at	DSCC1_219000_s_at	0.666667	0.612245	0.833333	0.636364	0.710692	0.671053	0.656716	0.648438	0.762055	0.718314	0.779851	0.6759
ELOVL5_214153_at	IL27RA_222062_at	0.809524	0.571429	0.333333	0.606061	0.691824	0.776316	0.791045	0.679688	0.767745	0.70247	0.720149	0.648911
ELP4_203829_at	CCNE2_205034_at	0.547619	0.673469	0.666667	0.636364	0.805031	0.684211	0.716418	0.695312	0.756065	0.709989	0.708955	0.659801
ELP4_203829_at	KIF4A_218355_at	0.642857	0.714286	0.666667	0.787879	0.704403	0.671053	0.746269	0.65625	0.756214	0.729055	0.746269	0.715909
ENOPH1_217956_s_at	PADI3_220779_at	0.642857	0.591837	0.5	0.515152	0.735849	0.815789	0.746269	0.710938	0.753369	0.702202	0.754975	0.597301
EPRS_200842_s_at	CTTN_214073_at	0.619048	0.571429	0.583333	0.363636	0.773585	0.723684	0.626866	0.710938	0.760258	0.709184	0.726368	0.602036
EPRS_200842_s_at	DSCC1_219000_s_at	0.619048	0.591837	0.583333	0.454545	0.779874	0.697368	0.716418	0.742188	0.754567	0.734425	0.711443	0.676847
EPRS_200842_s_at	TTK_204822_at	0.595238	0.734694	0.75	0.727273	0.742138	0.644737	0.716418	0.570312	0.752171	0.724758	0.774876	0.709754
EXT1_201995_at	TTK_204822_at	0.642857	0.77551	0.833333	0.909091	0.786164	0.539474	0.522388	0.375	0.762204	0.701396	0.751244	0.715199
FANCI_213008_at	CTTN_214073_at	0.642857	0.510204	0.75	0.484848	0.754717	0.776316	0.58209	0.828125	0.78227	0.703813	0.779851	0.665246
FANCI_213008_at	LGR4_218326_s_at	0.595238	0.591837	0.75	0.515152	0.773585	0.763158	0.641791	0.679688	0.773136	0.71348	0.723881	0.633759
FANCI_213008_at	MOSPD1_218853_s_at	0.571429	0.510204	0.666667	0.545455	0.761006	0.855263	0.686567	0.75	0.752621	0.719388	0.757463	0.708333
FANCI_213008_at	TGS1_219231_at	0.761905	0.653061	0.75	0.69697	0.716981	0.631579	0.671642	0.523438	0.766996	0.704082	0.726368	0.632339
FBLN1_202995_s_at	DSCC1_219000_s_at	0.714286	0.530612	0.75	0.393939	0.698113	0.815789	0.552239	0.859375	0.75322	0.723684	0.731343	0.714725
FBXO28_202272_s_at	CTTN_214073_at	0.642857	0.55102	0.666667	0.333333	0.798742	0.723684	0.686567	0.804688	0.754717	0.708647	0.700249	0.644886
FOXD1_206307_s_at	CTTN_214073_at	0.619048	0.469388	0.5	0.242424	0.792453	0.855263	0.791045	0.859375	0.756813	0.71348	0.716418	0.611979
FPGT_205140_at	SQLE_213577_at	0.666667	0.510204	0.666667	0.454545	0.754717	0.776316	0.567164	0.679688	0.755016	0.700591	0.736318	0.559186
FTH1_214211_at	DSCC1_219000_s_at	0.666667	0.44898	0.833333	0.333333	0.716981	0.802632	0.507463	0.84375	0.760407	0.701396	0.735075	0.667614
GARS_208693_s_at	CXCL12_209687_at	0.595238	0.55102	0.833333	0.575758	0.754717	0.736842	0.656716	0.742188	0.753819	0.705693	0.702736	0.737216
GATA4_205517_at	DSCC1_219000_s_at	0.619048	0.44898	0.666667	0.363636	0.761006	0.842105	0.671642	0.859375	0.766547	0.718582	0.743781	0.681345
GATA4_205517_at	KIF4A_218355_at	0.714286	0.591837	0.75	0.575758	0.616352	0.815789	0.746269	0.757812	0.752022	0.716165	0.820896	0.715672
GCAT_205164_at	CCNA2_213226_at	0.690476	0.673469	0.833333	0.666667	0.672956	0.736842	0.507463	0.625	0.755615	0.718045	0.763682	0.678267
GGPS1_202322_s_at	SQLE_213577_at	0.666667	0.571429	0.666667	0.515152	0.761006	0.736842	0.462687	0.6875	0.76475	0.704887	0.70398	0.62571
GGT5_205582_s_at	DSCC1_219000_s_at	0.642857	0.44898	0.583333	0.424242	0.704403	0.802632	0.597015	0.789062	0.751872	0.707573	0.75	0.656487
GGT5_205582_s_at	MLL_212076_at	0.642857	0.489796	0.75	0.484848	0.710692	0.763158	0.552239	0.710938	0.750973	0.712406	0.710199	0.633286
GGT5_205582_s_at	SQLE_213577_at	0.619048	0.469388	0.666667	0.454545	0.72956	0.868421	0.701493	0.734375	0.75891	0.715897	0.711443	0.647727
GLRB_205279_s_at	KIF4A_218355_at	0.642857	0.571429	0.75	0.69697	0.672956	0.789474	0.641791	0.695312	0.755615	0.70435	0.736318	0.738163
GMFB_202543_s_at	SQLE_213577_at	0.714286	0.571429	0.666667	0.545455	0.748428	0.697368	0.58209	0.703125	0.763702	0.710258	0.70398	0.64465
GNL2_201948_at	SQLE_213577_at	0.595238	0.530612	0.666667	0.515152	0.811321	0.789474	0.552239	0.695312	0.752621	0.707573	0.700249	0.64536
GPSM2_205240_at	CTTN_214073_at	0.571429	0.530612	0.583333	0.484848	0.754717	0.776316	0.686567	0.75	0.775082	0.702739	0.702736	0.657197
GTF3A_201338_x_at	SQLE_213577_at	0.619048	0.428571	0.75	0.484848	0.72327	0.776316	0.432836	0.726562	0.761905	0.721267	0.717662	0.618371
GTSE1_204318_s_at	DPY19L4_213391_at	0.642857	0.653061	0.583333	0.545455	0.767296	0.697368	0.641791	0.632812	0.761755	0.715091	0.726368	0.630445
H3F3A_208755_x_at	SQLE_213577_at	0.738095	0.55102	0.666667	0.575758	0.716981	0.644737	0.507463	0.460938	0.75891	0.705424	0.711443	0.611032
HCLS1_202957_at	PRC1_218009_s_at	0.619048	0.632653	0.75	0.515152	0.735849	0.697368	0.597015	0.648438	0.756214	0.720462	0.736318	0.66572
HCLS1_202957_at	SQLE_209218_at	0.809524	0.632653	0.583333	0.575758	0.742138	0.684211	0.731343	0.679688	0.771189	0.708647	0.70398	0.613873
HDAC2_201833_at	KIAA0430_202386_s_at	0.785714	0.693878	0.916667	0.666667	0.641509	0.631579	0.462687	0.648438	0.759958	0.716165	0.745025	0.704309
HDAC2_201833_at	SQLE_213577_at	0.738095	0.653061	0.666667	0.636364	0.742138	0.710526	0.61194	0.632812	0.771339	0.750806	0.711443	0.685369
HDAC2_201833_at	XPC_209375_at	0.714286	0.734694	0.916667	0.727273	0.72956	0.565789	0.492537	0.390625	0.752621	0.700322	0.731343	0.620502
HLA-DPA1_211991_s_at	PRC1_218009_s_at	0.619048	0.571429	0.833333	0.515152	0.72956	0.736842	0.641791	0.664062	0.762653	0.700859	0.766169	0.694129
HLA-DPA1_211991_s_at	RACGAP1_222077_s_at	0.738095	0.612245	0.75	0.545455	0.710692	0.684211	0.61194	0.757812	0.759659	0.712137	0.764925	0.700994
HLA-DRA_208894_at	PRC1_218009_s_at	0.666667	0.653061	0.916667	0.636364	0.742138	0.684211	0.58209	0.59375	0.756963	0.711869	0.773632	0.700758
HLA-DRA_208894_at	RACGAP1_222077_s_at	0.738095	0.693878	0.833333	0.606061	0.72956	0.644737	0.58209	0.6875	0.75906	0.724221	0.788557	0.707386
HLA-DRA_210982_s_at	PRC1_218009_s_at	0.690476	0.653061	0.916667	0.606061	0.742138	0.644737	0.58209	0.578125	0.760407	0.707035	0.756219	0.697917
HLA-DRA_210982_s_at	RACGAP1_222077_s_at	0.738095	0.673469	0.833333	0.606061	0.735849	0.671053	0.567164	0.695312	0.759359	0.727981	0.776119	0.703125
HLA-DRB1_208306_x_at	PRC1_218009_s_at	0.690476	0.673469	0.833333	0.575758	0.742138	0.657895	0.492537	0.632812	0.771938	0.715091	0.737562	0.683712
HLA-DRB1_208306_x_at	RACGAP1_222077_s_at	0.738095	0.673469	0.833333	0.606061	0.704403	0.618421	0.477612	0.695312	0.7646	0.707304	0.741294	0.689631
HLA-DRB1_215193_x_at	PRC1_218009_s_at	0.714286	0.673469	0.833333	0.606061	0.742138	0.697368	0.552239	0.617188	0.777778	0.7116	0.757463	0.683712
HLA-DRB1_215193_x_at	RACGAP1_222077_s_at	0.738095	0.591837	0.75	0.484848	0.72956	0.657895	0.58209	0.765625	0.771189	0.708915	0.753731	0.68608
HMGXB4_212597_s_at	SQLE_213577_at	0.642857	0.673469	0.666667	0.606061	0.754717	0.710526	0.432836	0.570312	0.766397	0.70247	0.710199	0.607244
HPSE2_220927_s_at	RACGAP1_222077_s_at	0.738095	0.591837	0.75	0.575758	0.660377	0.75	0.686567	0.757812	0.752171	0.708915	0.778607	0.701941
HSPD1_200807_s_at	ABAT_209460_at	0.690476	0.571429	0.416667	0.545455	0.773585	0.75	0.80597	0.734375	0.76445	0.709452	0.71393	0.701231
HSPD1_200807_s_at	ELOVL5_208788_at	0.690476	0.693878	0.75	0.727273	0.704403	0.644737	0.731343	0.625	0.759359	0.721536	0.781095	0.756629
HSPD1_200807_s_at	IL6ST_212195_at	0.690476	0.673469	0.25	0.69697	0.72327	0.75	0.80597	0.71875	0.752321	0.707304	0.7301	0.726089
HSPD1_200807_s_at	IL6ST_212196_at	0.714286	0.693878	0.666667	0.757576	0.72956	0.763158	0.820896	0.625	0.752621	0.725564	0.726368	0.733428
IBTK_210970_s_at	DSCC1_219000_s_at	0.642857	0.673469	0.833333	0.606061	0.710692	0.657895	0.402985	0.6875	0.757412	0.736305	0.751244	0.685606
IBTK_210970_s_at	FANCI_213008_at	0.761905	0.673469	1	0.606061	0.641509	0.671053	0.507463	0.671875	0.75322	0.704619	0.802239	0.703598
IDUA_205059_s_at	SQLE_213577_at	0.714286	0.428571	0.666667	0.363636	0.685535	0.828947	0.761194	0.8125	0.751273	0.709452	0.700249	0.651989
IGFBP6_203851_at	DSCC1_219000_s_at	0.547619	0.489796	0.75	0.424242	0.779874	0.855263	0.641791	0.757812	0.761156	0.753491	0.745025	0.686316
IGFBP6_203851_at	ELOVL5_208788_at	0.738095	0.673469	0.75	0.818182	0.666667	0.710526	0.761194	0.625	0.755466	0.715091	0.824627	0.749053
IGFBP6_203851_at	ELOVL5_214153_at	0.761905	0.673469	0.583333	0.727273	0.63522	0.710526	0.746269	0.625	0.765948	0.730666	0.764925	0.687263
IGFBP6_203851_at	RALA_214435_x_at	0.738095	0.673469	0.75	0.69697	0.704403	0.697368	0.58209	0.507812	0.755466	0.716165	0.774876	0.680871
IGFBP6_203851_at	SQLE_213577_at	0.738095	0.530612	0.666667	0.545455	0.672956	0.842105	0.716418	0.703125	0.756214	0.735231	0.711443	0.671402
IGFBP6_203851_at	SRSF5_212266_s_at	0.738095	0.55102	0.75	0.515152	0.698113	0.802632	0.567164	0.789062	0.752621	0.726369	0.700249	0.705256
IGFBP6_203851_at	TNFSF12-TNFSF13_211495_x_at	0.738095	0.734694	0.833333	0.666667	0.660377	0.631579	0.462687	0.492188	0.761156	0.708915	0.727612	0.641572
IGHA1_217022_s_at	DSCC1_219000_s_at	0.714286	0.489796	0.75	0.363636	0.704403	0.815789	0.58209	0.835938	0.757263	0.70435	0.743781	0.656013
IKZF1_205039_s_at	SQLE_213577_at	0.666667	0.530612	0.75	0.424242	0.754717	0.828947	0.492537	0.757812	0.75277	0.714017	0.708955	0.625473
IL6ST_212196_at	DNAJC9_213092_x_at	0.642857	0.734694	0.833333	0.909091	0.742138	0.578947	0.597015	0.5	0.750225	0.70247	0.789801	0.733665
IL6ST_212196_at	RACGAP1_222077_s_at	0.642857	0.653061	0.916667	0.727273	0.72327	0.684211	0.656716	0.679688	0.767296	0.700859	0.818408	0.731771
INADL_214705_at	DSCC1_219000_s_at	0.47619	0.510204	0.583333	0.454545	0.754717	0.855263	0.641791	0.835938	0.755166	0.730397	0.712687	0.673059
IPO7_200995_at	XPC_209375_at	0.666667	0.877551	0.833333	0.787879	0.716981	0.5	0.477612	0.304688	0.750374	0.717508	0.71393	0.606771
ITPKC_213076_at	GOLT1B_218193_s_at	0.690476	0.591837	0.916667	0.636364	0.72327	0.710526	0.358209	0.648438	0.755915	0.717508	0.717662	0.685843
IVNS1ABP_201362_at	C3_217767_at	0.738095	0.571429	1	0.545455	0.660377	0.684211	0.492537	0.773438	0.75307	0.729592	0.753731	0.673532
IVNS1ABP_201362_at	CDC45_204126_s_at	0.714286	0.673469	0.75	0.606061	0.72327	0.684211	0.597015	0.640625	0.767595	0.732546	0.706468	0.692472
IVNS1ABP_201362_at	CXCL12_209687_at	0.690476	0.612245	0.916667	0.606061	0.672956	0.710526	0.492537	0.757812	0.763851	0.716971	0.776119	0.718987
IVNS1ABP_201362_at	KIAA0430_202386_s_at	0.738095	0.612245	0.833333	0.636364	0.685535	0.723684	0.41791	0.640625	0.759359	0.726369	0.754975	0.694129
IVNS1ABP_201362_at	RAD51_205024_s_at	0.595238	0.44898	0.666667	0.363636	0.779874	0.789474	0.641791	0.828125	0.753669	0.710258	0.705224	0.72017
IVNS1ABP_201362_at	SQLE_213577_at	0.595238	0.510204	0.583333	0.545455	0.811321	0.763158	0.597015	0.671875	0.761456	0.751074	0.702736	0.674479
IVNS1ABP_201362_at	ZFP36L2_201368_at	0.642857	0.55102	0.75	0.454545	0.72327	0.802632	0.552239	0.757812	0.757113	0.734157	0.741294	0.641572
KDELR3_204017_at	DSCC1_219000_s_at	0.642857	0.55102	0.833333	0.424242	0.811321	0.763158	0.656716	0.742188	0.75277	0.701665	0.751244	0.612926
KDM5B_201549_x_at	DSCC1_219000_s_at	0.666667	0.591837	0.75	0.454545	0.748428	0.671053	0.567164	0.710938	0.754417	0.716702	0.702736	0.619081
KIAA0430_202386_s_at	CAND1_208838_at	0.619048	0.591837	0.833333	0.484848	0.72956	0.710526	0.641791	0.789062	0.762953	0.706767	0.764925	0.684186
KIAA0430_202386_s_at	IBTK_210970_s_at	0.761905	0.714286	0.916667	0.636364	0.616352	0.618421	0.537313	0.625	0.75906	0.707304	0.726368	0.695549
KIAA0430_202386_s_at	LEMD3_218604_at	0.547619	0.693878	0.583333	0.515152	0.786164	0.684211	0.61194	0.679688	0.750824	0.760473	0.754975	0.663589
KIAA0430_202386_s_at	LRRC40_218577_at	0.690476	0.77551	1	0.757576	0.748428	0.526316	0.402985	0.429688	0.765499	0.706767	0.731343	0.618134
KIAA0430_202386_s_at	TIMM17A_215171_s_at	0.690476	0.55102	0.75	0.363636	0.710692	0.802632	0.552239	0.890625	0.759659	0.704082	0.722637	0.716146
KIAA0430_202386_s_at	ZBTB11_204847_at	0.666667	0.755102	0.916667	0.69697	0.698113	0.552632	0.537313	0.46875	0.751273	0.705156	0.773632	0.674242
KIAA0485_214295_at	TIPRL_214773_x_at	0.666667	0.489796	0.916667	0.242424	0.72327	0.802632	0.626866	0.78125	0.762803	0.701665	0.708955	0.575521
KIAA0495_213340_s_at	DSCC1_219000_s_at	0.642857	0.530612	0.666667	0.484848	0.72327	0.828947	0.656716	0.820312	0.756963	0.743018	0.706468	0.687263
KIAA1033_212794_s_at	DSCC1_219000_s_at	0.619048	0.734694	0.916667	0.787879	0.779874	0.592105	0.38806	0.390625	0.769991	0.756176	0.707711	0.662405
KIF11_204444_at	CTTN_214073_at	0.642857	0.632653	0.666667	0.606061	0.754717	0.697368	0.701493	0.6875	0.765948	0.712137	0.706468	0.670455
KIF4A_218355_at	FAM59A_219377_at	0.738095	0.55102	0.583333	0.69697	0.679245	0.684211	0.701493	0.601562	0.753968	0.709721	0.736318	0.723485
KIF4A_218355_at	MRPS17_218982_s_at	0.595238	0.510204	0.666667	0.515152	0.754717	0.75	0.701493	0.71875	0.756963	0.719925	0.758706	0.702652
KIF4A_218355_at	PLA2G12A_221027_s_at	0.666667	0.653061	0.75	0.666667	0.710692	0.671053	0.626866	0.5	0.757562	0.709721	0.718905	0.633286
KIF4A_218355_at	RRP15_219037_at	0.690476	0.612245	0.666667	0.636364	0.685535	0.671053	0.641791	0.632812	0.752022	0.703008	0.74005	0.694839
KIF4A_218355_at	TGS1_219231_at	0.690476	0.673469	0.666667	0.69697	0.679245	0.631579	0.701493	0.546875	0.770291	0.716434	0.762438	0.662169
KRT14_209351_at	DSCC1_219000_s_at	0.571429	0.489796	0.75	0.393939	0.735849	0.802632	0.597015	0.796875	0.751273	0.7116	0.733831	0.6875
KRT15_204734_at	DSCC1_219000_s_at	0.619048	0.55102	0.916667	0.484848	0.716981	0.723684	0.58209	0.734375	0.758011	0.706498	0.747512	0.680634
LGR4_218326_s_at	KIF18B_222039_at	0.571429	0.55102	0.666667	0.393939	0.773585	0.75	0.701493	0.6875	0.756364	0.705424	0.721393	0.57197
LGR4_218326_s_at	KIF4A_218355_at	0.690476	0.673469	0.666667	0.69697	0.704403	0.710526	0.716418	0.648438	0.768494	0.723684	0.761194	0.677557
LITAF_200706_s_at	CENPA_204962_s_at	0.642857	0.510204	0.666667	0.515152	0.842767	0.815789	0.507463	0.828125	0.768793	0.701665	0.70398	0.705729
LITAF_200706_s_at	DNAJC9_213092_x_at	0.666667	0.571429	0.916667	0.575758	0.81761	0.776316	0.447761	0.757812	0.750225	0.706498	0.7301	0.710701
LITAF_200706_s_at	DSCC1_219000_s_at	0.619048	0.510204	0.833333	0.575758	0.81761	0.802632	0.492537	0.789062	0.750824	0.740064	0.7301	0.705729
LITAF_200706_s_at	FAM82B_218549_s_at	0.690476	0.591837	0.75	0.575758	0.754717	0.776316	0.552239	0.695312	0.778377	0.730666	0.705224	0.643703
LITAF_200706_s_at	MRPS17_218982_s_at	0.714286	0.673469	0.75	0.575758	0.773585	0.710526	0.283582	0.671875	0.765499	0.746241	0.710199	0.694602
LITAF_200706_s_at	NUSAP1_218039_at	0.666667	0.673469	0.916667	0.69697	0.773585	0.697368	0.462687	0.640625	0.761755	0.700591	0.825871	0.720407
LITAF_200706_s_at	RACGAP1_222077_s_at	0.690476	0.632653	0.833333	0.636364	0.786164	0.723684	0.462687	0.71875	0.782869	0.714017	0.789801	0.731534
LITAF_200706_s_at	TOMM70A_201519_at	0.666667	0.632653	0.833333	0.666667	0.704403	0.618421	0.358209	0.554688	0.75292	0.712406	0.752488	0.67661
LMNB1_203276_at	CTTN_214073_at	0.52381	0.530612	0.666667	0.575758	0.779874	0.736842	0.731343	0.625	0.753369	0.71348	0.767413	0.647017
LOC388796_65588_at	CTTN_214073_at	0.595238	0.591837	0.583333	0.545455	0.761006	0.789474	0.761194	0.75	0.753819	0.716434	0.733831	0.638258
MAD2L1_203362_s_at	ELOVL5_208788_at	0.690476	0.714286	0.833333	0.848485	0.72956	0.631579	0.716418	0.632812	0.769991	0.701128	0.80597	0.761364
MAGED1_209014_at	DSCC1_219000_s_at	0.571429	0.469388	0.583333	0.393939	0.823899	0.789474	0.791045	0.851562	0.758011	0.718314	0.793532	0.687263
MAP7_202890_at	DSCC1_219000_s_at	0.690476	0.591837	0.916667	0.454545	0.698113	0.684211	0.477612	0.757812	0.75307	0.706498	0.781095	0.653409
MAP7_202890_at	SQLE_213577_at	0.642857	0.469388	0.666667	0.484848	0.742138	0.763158	0.61194	0.703125	0.767445	0.713749	0.725124	0.628314
MB_204179_at	DSCC1_219000_s_at	0.52381	0.428571	0.583333	0.393939	0.798742	0.842105	0.656716	0.859375	0.762354	0.714286	0.731343	0.644176
MCM3_201555_at	RACGAP1_222077_s_at	0.714286	0.632653	0.75	0.606061	0.716981	0.763158	0.656716	0.75	0.754717	0.707573	0.784826	0.674242
MED1_203496_s_at	MLL_212076_at	0.666667	0.55102	0.75	0.606061	0.72956	0.789474	0.567164	0.695312	0.769692	0.733351	0.705224	0.666193
METTL1_204027_s_at	MLL_212076_at	0.642857	0.673469	0.833333	0.757576	0.748428	0.684211	0.492537	0.539062	0.754867	0.70623	0.702736	0.618608
MGRN1_212576_at	KIF4A_218355_at	0.642857	0.326531	0.666667	0.393939	0.72327	0.842105	0.761194	0.796875	0.751123	0.714017	0.751244	0.722064
MLL_212076_at	CCNA2_213226_at	0.666667	0.673469	0.75	0.727273	0.691824	0.684211	0.567164	0.601562	0.76445	0.719925	0.718905	0.649621
MLL_212076_at	DSCC1_219000_s_at	0.785714	0.632653	0.916667	0.606061	0.679245	0.684211	0.447761	0.648438	0.773735	0.723684	0.706468	0.653646
MLL_212076_at	KIF18B_222039_at	0.714286	0.612245	0.75	0.69697	0.672956	0.697368	0.537313	0.59375	0.763103	0.701665	0.706468	0.629025
MLL_212076_at	KIF4A_218355_at	0.666667	0.591837	0.75	0.69697	0.679245	0.736842	0.626866	0.65625	0.760557	0.711869	0.712687	0.677557
MLL_212076_at	PRC1_218009_s_at	0.666667	0.673469	0.833333	0.636364	0.72327	0.671053	0.61194	0.632812	0.775382	0.703008	0.720149	0.65767
MLL_212076_at	SQLE_213577_at	0.738095	0.612245	0.833333	0.606061	0.704403	0.776316	0.552239	0.679688	0.787511	0.733351	0.712687	0.640862
MLL_212076_at	TIPRL_214773_x_at	0.714286	0.571429	0.833333	0.515152	0.72327	0.763158	0.41791	0.757812	0.763702	0.717777	0.721393	0.585227
MLL_212076_at	UBXN7_212840_at	0.52381	0.530612	0.916667	0.333333	0.855346	0.763158	0.492537	0.757812	0.755016	0.703008	0.754975	0.612689
MLL_212080_at	RACGAP1_222077_s_at	0.619048	0.44898	0.666667	0.484848	0.710692	0.802632	0.731343	0.804688	0.754867	0.723684	0.752488	0.682292
MLL_212080_at	TROVE2_212852_s_at	0.738095	0.428571	0.916667	0.363636	0.710692	0.802632	0.447761	0.84375	0.757113	0.733888	0.71393	0.621686
MRPS17_218982_s_at	KIF18B_222039_at	0.619048	0.571429	0.75	0.575758	0.792453	0.75	0.641791	0.671875	0.751423	0.718045	0.737562	0.665956
MTFR1_203208_s_at	CACNB3_209530_at	0.642857	0.612245	0.666667	0.575758	0.742138	0.684211	0.761194	0.703125	0.765499	0.709989	0.716418	0.619081
MTFR1_203208_s_at	CTTN_214073_at	0.738095	0.489796	0.583333	0.393939	0.798742	0.802632	0.716418	0.757812	0.796945	0.725564	0.717662	0.60535
MTFR1_203208_s_at	CTTN_214074_s_at	0.666667	0.510204	0.5	0.424242	0.792453	0.802632	0.731343	0.773438	0.779874	0.716434	0.715174	0.608191
MTFR1_203208_s_at	ELOVL5_208788_at	0.571429	0.510204	0.666667	0.515152	0.823899	0.776316	0.746269	0.75	0.763552	0.703008	0.7699	0.668797
MTFR1_203208_s_at	FANCI_213008_at	0.571429	0.510204	0.583333	0.393939	0.786164	0.815789	0.716418	0.757812	0.772836	0.701665	0.720149	0.634233
MTFR1_203208_s_at	PDLIM5_203243_s_at	0.738095	0.469388	0.583333	0.454545	0.716981	0.802632	0.626866	0.757812	0.767146	0.707035	0.706468	0.620265
MTFR1_203208_s_at	TMEM183A_212164_at	0.595238	0.653061	0.5	0.545455	0.823899	0.605263	0.80597	0.546875	0.769242	0.705156	0.707711	0.585227
MTFR1_203208_s_at	TTK_204822_at	0.571429	0.591837	0.5	0.606061	0.767296	0.723684	0.731343	0.6875	0.766846	0.70811	0.737562	0.638494
MUC1_213693_s_at	DSCC1_219000_s_at	0.619048	0.55102	0.833333	0.545455	0.716981	0.710526	0.432836	0.679688	0.758311	0.722879	0.741294	0.66714
MYH1_205951_at	DSCC1_219000_s_at	0.571429	0.469388	0.666667	0.393939	0.773585	0.828947	0.626866	0.828125	0.754567	0.700322	0.70398	0.660275
MYL3_205589_at	DNAJC9_213092_x_at	0.571429	0.591837	0.416667	0.545455	0.823899	0.75	0.895522	0.710938	0.771039	0.72261	0.763682	0.679687
MYL3_205589_at	DSCC1_219000_s_at	0.571429	0.408163	0.666667	0.424242	0.735849	0.894737	0.746269	0.820312	0.750674	0.727712	0.727612	0.680161
MYL3_205589_at	PPAT_209434_s_at	0.738095	0.693878	0.583333	0.727273	0.666667	0.565789	0.731343	0.460938	0.758311	0.701665	0.74005	0.652699
MYOF_201798_s_at	DSCC1_219000_s_at	0.642857	0.55102	0.75	0.515152	0.704403	0.802632	0.567164	0.804688	0.752621	0.732277	0.725124	0.705729
NCKAP1_207738_s_at	SQLE_213577_at	0.666667	0.653061	0.666667	0.666667	0.698113	0.657895	0.597015	0.507812	0.751423	0.711869	0.70398	0.604167
NCOR1_200857_s_at	DSCC1_219000_s_at	0.642857	0.44898	0.833333	0.363636	0.735849	0.842105	0.492537	0.875	0.759808	0.70623	0.743781	0.705966
NCOR1_200857_s_at	UQCRB_209065_at	0.738095	0.367347	0.833333	0.333333	0.704403	0.855263	0.507463	0.835938	0.753669	0.712675	0.751244	0.625947
NDUFA6_202001_s_at	APLP2_214875_x_at	0.714286	0.816327	0.916667	0.666667	0.628931	0.513158	0.41791	0.523438	0.752471	0.705961	0.731343	0.632102
NECAP1_209300_s_at	DSCC1_219000_s_at	0.619048	0.530612	0.583333	0.454545	0.786164	0.828947	0.626866	0.703125	0.778227	0.702739	0.722637	0.589015
NEK2_204641_at	SQLE_213577_at	0.761905	0.571429	0.666667	0.575758	0.691824	0.710526	0.597015	0.664062	0.753819	0.701933	0.718905	0.669271
NEK2_204641_at	UQCRB_209065_at	0.714286	0.612245	0.833333	0.545455	0.735849	0.684211	0.61194	0.640625	0.750225	0.70435	0.768657	0.643466
NKRF_205004_at	DSCC1_219000_s_at	0.690476	0.591837	0.666667	0.454545	0.704403	0.802632	0.656716	0.804688	0.752621	0.736037	0.741294	0.695786
NKRF_205004_at	SQLE_213577_at	0.690476	0.469388	0.583333	0.484848	0.72327	0.855263	0.80597	0.726562	0.761605	0.726638	0.708955	0.66714
NMI_203964_at	RACGAP1_222077_s_at	0.785714	0.734694	0.833333	0.636364	0.660377	0.605263	0.626866	0.648438	0.769542	0.705961	0.766169	0.672822
NPC2_200701_at	DSCC1_219000_s_at	0.642857	0.44898	0.583333	0.333333	0.779874	0.881579	0.626866	0.890625	0.754717	0.701396	0.7301	0.665009
NPEPPS_201455_s_at	DSCC1_219000_s_at	0.619048	0.489796	0.75	0.606061	0.735849	0.802632	0.58209	0.75	0.762354	0.711063	0.722637	0.755445
NPY1R_205440_s_at	DSCC1_219000_s_at	0.619048	0.489796	0.833333	0.454545	0.792453	0.789474	0.701493	0.78125	0.774633	0.705961	0.80597	0.6759
NUP98_203194_s_at	RACGAP1_222077_s_at	0.714286	0.591837	0.833333	0.666667	0.704403	0.710526	0.61194	0.6875	0.754268	0.704082	0.773632	0.693419
NUSAP1_218039_at	TGS1_219231_at	0.642857	0.755102	0.833333	0.727273	0.679245	0.5	0.656716	0.429688	0.753819	0.712137	0.762438	0.620265
PADI3_220779_at	RACGAP1_222077_s_at	0.761905	0.673469	0.75	0.666667	0.647799	0.75	0.671642	0.664062	0.754268	0.702739	0.802239	0.691525
PAFAH1B3_203228_at	CCNA2_213226_at	0.690476	0.755102	0.833333	0.69697	0.72327	0.605263	0.552239	0.585938	0.769542	0.715897	0.712687	0.675426
PAK2_208875_s_at	SQLE_213577_at	0.714286	0.653061	0.666667	0.606061	0.72956	0.618421	0.731343	0.617188	0.758161	0.701128	0.705224	0.65696
PDCD4_202730_s_at	UQCRB_209065_at	0.714286	0.612245	0.666667	0.515152	0.691824	0.789474	0.716418	0.617188	0.754118	0.708647	0.804726	0.616004
PDCD4_202731_at	UQCRB_209065_at	0.690476	0.591837	0.666667	0.484848	0.704403	0.815789	0.701493	0.679688	0.755316	0.707573	0.783582	0.613636
PDCD4_212593_s_at	DSCC1_219000_s_at	0.571429	0.489796	0.666667	0.424242	0.767296	0.789474	0.671642	0.75	0.761905	0.70435	0.742537	0.677557
PDGFB_216061_x_at	RACGAP1_222077_s_at	0.666667	0.632653	0.916667	0.69697	0.716981	0.644737	0.567164	0.53125	0.756514	0.701933	0.80597	0.670455
PDPK1_32029_at	SQLE_213577_at	0.642857	0.632653	0.75	0.666667	0.779874	0.644737	0.492537	0.539062	0.754867	0.701128	0.708955	0.647017
PEX7_211033_s_at	DSCC1_219000_s_at	0.595238	0.489796	0.583333	0.363636	0.786164	0.815789	0.656716	0.804688	0.751572	0.729323	0.707711	0.648201
PIGV_51146_at	TOMM70A_201519_at	0.666667	0.673469	0.833333	0.818182	0.735849	0.710526	0.507463	0.609375	0.757562	0.724221	0.712687	0.696259
PIK3CB_212688_at	SQLE_213577_at	0.619048	0.489796	0.75	0.454545	0.754717	0.802632	0.597015	0.679688	0.752621	0.714286	0.708955	0.634943
PIK3CD_203879_at	CCNA2_213226_at	0.738095	0.714286	0.833333	0.575758	0.716981	0.723684	0.567164	0.609375	0.750075	0.730934	0.726368	0.606297
PLA2G12A_221027_s_at	RACGAP1_222077_s_at	0.666667	0.714286	0.75	0.636364	0.779874	0.605263	0.552239	0.554688	0.754268	0.703813	0.720149	0.627604
POLR2K_202634_at	C8orf44_220038_at	0.714286	0.795918	0.916667	0.727273	0.647799	0.513158	0.179104	0.421875	0.752321	0.708647	0.728856	0.55303
POLR2K_202634_at	CCNA2_213226_at	0.642857	0.612245	0.75	0.575758	0.761006	0.671053	0.507463	0.585938	0.753369	0.70811	0.737562	0.596117
POLR2K_202634_at	KIF4A_218355_at	0.619048	0.55102	0.833333	0.575758	0.761006	0.736842	0.641791	0.671875	0.762354	0.718314	0.782338	0.661695
POLR2K_202634_at	TTK_204822_at	0.571429	0.673469	0.916667	0.666667	0.786164	0.631579	0.567164	0.5625	0.755765	0.726907	0.776119	0.655777
POLR3E_218016_s_at	MRPS17_218982_s_at	0.761905	0.653061	0.75	0.606061	0.63522	0.657895	0.552239	0.703125	0.763103	0.725027	0.738806	0.703362
POLR3E_218016_s_at	RRP15_219037_at	0.761905	0.734694	0.666667	0.69697	0.647799	0.631579	0.641791	0.648438	0.761605	0.7116	0.70398	0.704782
PPAT_209434_s_at	ABAT_209459_s_at	0.666667	0.693878	0.583333	0.636364	0.698113	0.578947	0.656716	0.617188	0.754268	0.706767	0.745025	0.67732
PPAT_209434_s_at	ABAT_209460_at	0.571429	0.734694	0.75	0.69697	0.735849	0.605263	0.686567	0.59375	0.763552	0.719656	0.75	0.679451
PPAT_209434_s_at	C14orf139_219563_at	0.690476	0.632653	0.666667	0.606061	0.716981	0.671053	0.641791	0.734375	0.769392	0.719388	0.702736	0.70786
PPAT_209434_s_at	CXCL12_209687_at	0.666667	0.571429	0.75	0.515152	0.72327	0.736842	0.656716	0.820312	0.756813	0.711869	0.723881	0.705256
PPAT_209434_s_at	NUCKS1_222027_at	0.642857	0.44898	0.75	0.484848	0.754717	0.776316	0.58209	0.742188	0.751722	0.708647	0.733831	0.612453
PPAT_209434_s_at	SQLE_213577_at	0.595238	0.530612	0.75	0.515152	0.805031	0.789474	0.716418	0.71875	0.770141	0.75725	0.735075	0.667377
PPIA_201293_x_at	ELOVL5_208788_at	0.666667	0.755102	0.833333	0.848485	0.691824	0.592105	0.791045	0.476562	0.757113	0.722073	0.798507	0.69839
PPP6R3_217928_s_at	DSCC1_219000_s_at	0.547619	0.510204	0.75	0.515152	0.767296	0.776316	0.507463	0.695312	0.750075	0.75188	0.706468	0.693892
PRC1_218009_s_at	LEMD3_218604_at	0.690476	0.755102	0.833333	0.727273	0.710692	0.5	0.597015	0.53125	0.752321	0.7116	0.75995	0.663352
PRC1_218009_s_at	PRRC1_221734_at	0.595238	0.571429	0.916667	0.606061	0.81761	0.763158	0.58209	0.679688	0.755615	0.718582	0.71393	0.675426
PRC1_218009_s_at	PUS7L_221025_x_at	0.690476	0.632653	0.583333	0.606061	0.748428	0.789474	0.716418	0.703125	0.761755	0.710526	0.784826	0.702652
PRC1_218009_s_at	TFB1M_219169_s_at	0.619048	0.673469	0.833333	0.727273	0.742138	0.618421	0.597015	0.5625	0.763103	0.706767	0.75995	0.696023
PRKCI_213518_at	INADL_214705_at	0.738095	0.734694	0.916667	0.636364	0.685535	0.592105	0.41791	0.429688	0.760108	0.709452	0.7301	0.608428
PRODH_214203_s_at	DSCC1_219000_s_at	0.619048	0.510204	0.75	0.545455	0.779874	0.815789	0.58209	0.703125	0.756214	0.703276	0.735075	0.6875
PSMD2_200830_at	TTK_204822_at	0.642857	0.693878	0.75	0.666667	0.811321	0.644737	0.731343	0.578125	0.753519	0.71536	0.797264	0.684422
PSMD3_201388_at	TTK_204822_at	0.619048	0.673469	0.666667	0.727273	0.779874	0.605263	0.716418	0.515625	0.750524	0.701665	0.743781	0.69839
PSMD4_200882_s_at	SQLE_213577_at	0.738095	0.530612	0.666667	0.454545	0.748428	0.789474	0.447761	0.710938	0.761156	0.719656	0.71393	0.628078
PUS7L_221025_x_at	RACGAP1_222077_s_at	0.666667	0.632653	0.666667	0.575758	0.735849	0.776316	0.671642	0.78125	0.752471	0.71536	0.809701	0.718987
RAB11FIP3_203933_at	KIF4A_218355_at	0.785714	0.714286	0.75	0.757576	0.691824	0.671053	0.626866	0.507812	0.758461	0.726101	0.742537	0.725616
RAB21_203885_at	SQLE_213577_at	0.666667	0.632653	0.666667	0.575758	0.710692	0.605263	0.537313	0.5625	0.756813	0.71536	0.706468	0.616241
RAB2A_221960_s_at	RACGAP1_222077_s_at	0.666667	0.469388	0.75	0.454545	0.710692	0.789474	0.686567	0.789062	0.759509	0.70247	0.751244	0.669744
RAD21_200607_s_at	TTK_204822_at	0.595238	0.591837	0.583333	0.515152	0.773585	0.736842	0.671642	0.734375	0.753669	0.700591	0.717662	0.691051
RAD21_200608_s_at	CTTN_214073_at	0.666667	0.469388	0.75	0.333333	0.773585	0.842105	0.671642	0.875	0.750075	0.704082	0.7301	0.588068
RALA_214435_x_at	C3_217767_at	0.619048	0.571429	0.916667	0.606061	0.779874	0.776316	0.61194	0.726562	0.753968	0.723953	0.781095	0.687973
RALA_214435_x_at	DSCC1_219000_s_at	0.595238	0.673469	0.916667	0.787879	0.748428	0.684211	0.507463	0.570312	0.753519	0.743018	0.771144	0.713305
RALA_214435_x_at	KIF4A_218355_at	0.642857	0.632653	0.916667	0.787879	0.685535	0.710526	0.656716	0.570312	0.757712	0.722879	0.818408	0.729877
RALA_214435_x_at	LIN7B_219760_at	0.738095	0.673469	0.833333	0.787879	0.679245	0.671053	0.373134	0.617188	0.75322	0.704082	0.717662	0.720644
RALA_214435_x_at	TGS1_219231_at	0.666667	0.836735	0.75	0.878788	0.754717	0.473684	0.58209	0.34375	0.75322	0.704619	0.735075	0.615767
RALGAPB_221738_at	RACGAP1_222077_s_at	0.738095	0.530612	0.666667	0.454545	0.72956	0.802632	0.626866	0.828125	0.756364	0.716702	0.731343	0.702415
RASGRP2_208206_s_at	SQLE_213577_at	0.738095	0.530612	0.666667	0.484848	0.735849	0.776316	0.58209	0.742188	0.766547	0.717508	0.726368	0.606771
RB1CC1_202033_s_at	ELOVL5_208788_at	0.690476	0.816327	0.833333	0.818182	0.63522	0.486842	0.552239	0.429688	0.750374	0.705961	0.778607	0.632339
RB1CC1_202033_s_at	KIF4A_218355_at	0.619048	0.591837	0.916667	0.575758	0.691824	0.671053	0.61194	0.648438	0.750374	0.719119	0.800995	0.655066
REST_212920_at	SQLE_213577_at	0.690476	0.612245	0.666667	0.636364	0.742138	0.684211	0.671642	0.539062	0.761306	0.73362	0.706468	0.638021
RGS5_209070_s_at	DSCC1_219000_s_at	0.619048	0.469388	0.833333	0.393939	0.72327	0.789474	0.522388	0.765625	0.750524	0.713212	0.717662	0.701705
RNF130_217865_at	MRPS17_218982_s_at	0.690476	0.612245	0.666667	0.575758	0.742138	0.697368	0.492537	0.640625	0.767445	0.72449	0.710199	0.652225
RNF139_209510_at	CTTN_214073_at	0.595238	0.469388	0.583333	0.272727	0.805031	0.815789	0.656716	0.867188	0.755615	0.704887	0.717662	0.569366
RNF139_209510_at	KIF4A_218355_at	0.52381	0.55102	0.666667	0.545455	0.773585	0.828947	0.746269	0.75	0.762204	0.705693	0.777363	0.667377
RNF6_203403_s_at	SQLE_213577_at	0.642857	0.591837	0.75	0.515152	0.748428	0.763158	0.567164	0.648438	0.771638	0.718314	0.711443	0.595407
RPL11_200010_at	TOMM70A_201519_at	0.761905	0.653061	0.75	0.636364	0.666667	0.605263	0.567164	0.578125	0.751722	0.702202	0.720149	0.647964
RPL11_200010_at	TXN_208864_s_at	0.690476	0.55102	0.75	0.424242	0.72327	0.763158	0.641791	0.8125	0.759808	0.727444	0.751244	0.669981
RPS23_200926_at	DSCC1_219000_s_at	0.547619	0.530612	0.666667	0.515152	0.773585	0.815789	0.626866	0.757812	0.753369	0.723684	0.702736	0.694129
RPS6KC1_218909_at	DSCC1_219000_s_at	0.619048	0.632653	0.833333	0.545455	0.805031	0.697368	0.567164	0.625	0.766846	0.71724	0.768657	0.614583
RRM2_201890_at	CTTN_214073_at	0.666667	0.591837	0.75	0.545455	0.704403	0.697368	0.641791	0.796875	0.765798	0.704082	0.757463	0.687973
RUNX1_211620_x_at	PRC1_218009_s_at	0.714286	0.714286	0.666667	0.787879	0.761006	0.631579	0.656716	0.554688	0.750225	0.714017	0.727612	0.666193
RUNX1_211620_x_at	SQLE_213577_at	0.690476	0.653061	0.666667	0.727273	0.72327	0.723684	0.671642	0.515625	0.765049	0.787594	0.706468	0.649621
SCGB2A1_205979_at	CCNA2_213226_at	0.595238	0.591837	0.916667	0.606061	0.773585	0.763158	0.567164	0.625	0.764151	0.701665	0.768657	0.660511
SCGB2A1_205979_at	DSCC1_219000_s_at	0.642857	0.55102	0.833333	0.393939	0.767296	0.75	0.492537	0.75	0.752471	0.709721	0.71393	0.668561
SEC24D_202375_at	DSCC1_219000_s_at	0.595238	0.653061	0.833333	0.515152	0.792453	0.710526	0.507463	0.679688	0.762803	0.701128	0.751244	0.613873
SFRP1_202037_s_at	DSCC1_219000_s_at	0.595238	0.55102	0.666667	0.454545	0.72956	0.802632	0.522388	0.773438	0.771339	0.700054	0.700249	0.687263
SIPA1L3_37831_at	RACGAP1_222077_s_at	0.714286	0.755102	1	0.757576	0.691824	0.513158	0.432836	0.421875	0.751572	0.714554	0.752488	0.690814
SLC19A1_211576_s_at	CCNA2_213226_at	0.690476	0.489796	0.916667	0.424242	0.72327	0.815789	0.552239	0.757812	0.751423	0.707035	0.774876	0.675426
SLC19A1_211576_s_at	DSCC1_219000_s_at	0.714286	0.44898	0.833333	0.272727	0.742138	0.789474	0.507463	0.835938	0.750824	0.705693	0.725124	0.691761
SLC19A1_211576_s_at	TBK1_218520_at	0.666667	0.55102	0.833333	0.424242	0.742138	0.789474	0.358209	0.75	0.750374	0.723416	0.720149	0.620975
SLC25A17_214210_at	RACGAP1_222077_s_at	0.690476	0.530612	0.833333	0.484848	0.735849	0.763158	0.686567	0.726562	0.756514	0.706767	0.778607	0.675189
SMC3_209259_s_at	SQLE_213577_at	0.642857	0.714286	0.75	0.606061	0.773585	0.644737	0.626866	0.570312	0.755765	0.727175	0.702736	0.633286
SMC4_201664_at	CTTN_214073_at	0.642857	0.632653	0.75	0.424242	0.767296	0.710526	0.656716	0.78125	0.756963	0.721267	0.75995	0.638494
SMC4_201664_at	SLC25A17_214210_at	0.619048	0.653061	0.666667	0.575758	0.748428	0.644737	0.746269	0.617188	0.751423	0.703813	0.762438	0.626184
SMC4_201664_at	SQLE_213577_at	0.595238	0.55102	0.666667	0.636364	0.767296	0.710526	0.61194	0.671875	0.772537	0.721536	0.717662	0.680871
SNRNP27_212440_at	SQLE_213577_at	0.619048	0.591837	0.75	0.515152	0.710692	0.723684	0.626866	0.65625	0.756214	0.719388	0.701493	0.626657
SORL1_203509_at	RACGAP1_222077_s_at	0.666667	0.571429	0.833333	0.545455	0.72327	0.723684	0.61194	0.726562	0.753369	0.700054	0.774876	0.653883
SPTAN1_208611_s_at	DSCC1_219000_s_at	0.571429	0.346939	0.5	0.272727	0.698113	0.881579	0.686567	0.867188	0.756664	0.739527	0.708955	0.701468
SPTAN1_208611_s_at	PPAT_209434_s_at	0.666667	0.510204	0.583333	0.454545	0.698113	0.776316	0.776119	0.835938	0.750674	0.720462	0.722637	0.670218
SQLE_209218_at	DLG3_212727_at	0.785714	0.734694	0.666667	0.606061	0.710692	0.631579	0.731343	0.570312	0.773285	0.722073	0.718905	0.605587
SQLE_209218_at	PGM3_221788_at	0.809524	0.693878	0.583333	0.575758	0.716981	0.684211	0.701493	0.6875	0.759509	0.701933	0.720149	0.632339
SQLE_209218_at	RUNX1_211620_x_at	0.785714	0.755102	0.583333	0.69697	0.710692	0.552632	0.731343	0.523438	0.761006	0.7116	0.71393	0.620028
SQLE_209218_at	SMC5_212926_at	0.738095	0.714286	0.583333	0.606061	0.72327	0.605263	0.641791	0.546875	0.757862	0.700859	0.702736	0.602983
SQLE_209218_at	TMEM183A_212164_at	0.666667	0.816327	0.583333	0.727273	0.761006	0.447368	0.80597	0.382812	0.774933	0.701933	0.736318	0.601089
SQLE_213577_at	ARFIP1_218230_at	0.690476	0.632653	0.666667	0.515152	0.786164	0.723684	0.597015	0.632812	0.75876	0.71724	0.721393	0.620739
SQLE_213577_at	ARMCX5_219335_at	0.595238	0.612245	0.75	0.545455	0.767296	0.684211	0.552239	0.5625	0.755316	0.737916	0.700249	0.608428
SQLE_213577_at	C1orf107_214193_s_at	0.595238	0.489796	0.75	0.393939	0.792453	0.789474	0.522388	0.757812	0.756364	0.707035	0.784826	0.623106
SQLE_213577_at	CCDC91_218545_at	0.690476	0.612245	0.75	0.484848	0.773585	0.723684	0.61194	0.632812	0.77074	0.739527	0.718905	0.629735
SQLE_213577_at	COMMD8_218351_at	0.690476	0.612245	0.666667	0.515152	0.761006	0.697368	0.552239	0.671875	0.777778	0.71348	0.762438	0.628551
SQLE_213577_at	CRIPT_218643_s_at	0.666667	0.55102	0.833333	0.484848	0.761006	0.802632	0.447761	0.734375	0.773735	0.727175	0.746269	0.658617
SQLE_213577_at	DCUN1D1_218583_s_at	0.642857	0.489796	0.666667	0.454545	0.735849	0.802632	0.641791	0.78125	0.767146	0.709184	0.731343	0.64536
SQLE_213577_at	ECT2_219787_s_at	0.571429	0.489796	0.666667	0.606061	0.754717	0.736842	0.58209	0.6875	0.764301	0.702202	0.716418	0.666193
SQLE_213577_at	EIF2AK3_218696_at	0.595238	0.693878	0.666667	0.757576	0.761006	0.671053	0.597015	0.5	0.753819	0.737916	0.708955	0.64536
SQLE_213577_at	ELOVL5_214153_at	0.642857	0.612245	0.666667	0.606061	0.761006	0.723684	0.746269	0.632812	0.777778	0.702739	0.761194	0.662642
SQLE_213577_at	ENOPH1_217956_s_at	0.666667	0.653061	0.75	0.575758	0.767296	0.736842	0.626866	0.703125	0.767146	0.71348	0.70398	0.644176
SQLE_213577_at	GOLT1B_218193_s_at	0.690476	0.510204	0.75	0.515152	0.792453	0.802632	0.58209	0.742188	0.789907	0.711063	0.737562	0.671638
SQLE_213577_at	GTPBP8_221046_s_at	0.595238	0.632653	0.75	0.69697	0.735849	0.671053	0.41791	0.609375	0.755915	0.739527	0.721393	0.689631
SQLE_213577_at	H6PD_221892_at	0.571429	0.591837	0.75	0.636364	0.742138	0.736842	0.552239	0.554688	0.752621	0.720999	0.717662	0.627367
SQLE_213577_at	IGHA1_217022_s_at	0.571429	0.367347	0.666667	0.363636	0.761006	0.934211	0.686567	0.851562	0.757562	0.721805	0.717662	0.617661
SQLE_213577_at	KIF4A_218355_at	0.738095	0.489796	0.666667	0.575758	0.654088	0.842105	0.671642	0.710938	0.755166	0.730397	0.725124	0.726799
SQLE_213577_at	LIN7C_221568_s_at	0.738095	0.632653	0.75	0.484848	0.779874	0.736842	0.58209	0.65625	0.754867	0.746509	0.737562	0.628551
SQLE_213577_at	LOC100129361_221847_at	0.619048	0.510204	0.666667	0.484848	0.754717	0.75	0.522388	0.71875	0.766098	0.702739	0.715174	0.642045
SQLE_213577_at	LRRC40_218577_at	0.690476	0.77551	0.75	0.757576	0.754717	0.578947	0.477612	0.46875	0.790356	0.736037	0.722637	0.606534
SQLE_213577_at	MOSPD1_218853_s_at	0.595238	0.489796	0.666667	0.545455	0.742138	0.815789	0.776119	0.742188	0.751123	0.740602	0.705224	0.674242
SQLE_213577_at	MRPL18_217907_at	0.642857	0.612245	0.666667	0.575758	0.779874	0.75	0.626866	0.703125	0.768044	0.726638	0.702736	0.65767
SQLE_213577_at	MTO1_222014_x_at	0.595238	0.693878	0.666667	0.787879	0.798742	0.710526	0.58209	0.546875	0.77673	0.74087	0.748756	0.687027
SQLE_213577_at	MUDENG_218139_s_at	0.690476	0.632653	0.666667	0.606061	0.72327	0.671053	0.626866	0.570312	0.769392	0.700859	0.722637	0.628314
SQLE_213577_at	MYNN_218926_at	0.595238	0.326531	0.666667	0.363636	0.767296	0.881579	0.61194	0.773438	0.779575	0.701933	0.731343	0.593277
SQLE_213577_at	MYO15B_219173_at	0.714286	0.489796	0.666667	0.454545	0.72327	0.815789	0.701493	0.796875	0.751572	0.713749	0.7301	0.662169
SQLE_213577_at	NXPH3_221991_at	0.642857	0.612245	0.75	0.575758	0.742138	0.736842	0.567164	0.679688	0.751423	0.711869	0.738806	0.656013
SQLE_213577_at	PFDN2_218336_at	0.666667	0.530612	0.666667	0.545455	0.773585	0.736842	0.552239	0.671875	0.766098	0.703008	0.711443	0.63589
SQLE_213577_at	PYROXD1_213878_at	0.642857	0.591837	0.583333	0.545455	0.761006	0.736842	0.791045	0.640625	0.750973	0.742213	0.718905	0.633996
SQLE_213577_at	RACGAP1_222077_s_at	0.666667	0.571429	0.666667	0.545455	0.735849	0.789474	0.61194	0.757812	0.75277	0.710526	0.75	0.68608
SQLE_213577_at	RCHY1_214281_s_at	0.619048	0.55102	0.75	0.545455	0.754717	0.842105	0.522388	0.742188	0.770291	0.729323	0.717662	0.631629
SQLE_213577_at	RMI1_218979_at	0.738095	0.653061	0.75	0.636364	0.685535	0.644737	0.58209	0.53125	0.77673	0.746509	0.70398	0.62642
SQLE_213577_at	RPS6KC1_218909_at	0.666667	0.571429	0.666667	0.606061	0.792453	0.776316	0.61194	0.609375	0.768494	0.719656	0.708955	0.595407
SQLE_213577_at	SGSM2_217538_at	0.761905	0.714286	0.583333	0.787879	0.698113	0.578947	0.761194	0.484375	0.769093	0.728786	0.71393	0.672348
SQLE_213577_at	SLMO2_217851_s_at	0.595238	0.55102	0.75	0.545455	0.773585	0.842105	0.58209	0.71875	0.766996	0.737111	0.711443	0.61553
SQLE_213577_at	STAG3L1_221191_at	0.738095	0.693878	0.583333	0.666667	0.754717	0.684211	0.820896	0.546875	0.796047	0.72261	0.7699	0.632339
SQLE_213577_at	TCP1_222010_at	0.761905	0.510204	0.666667	0.515152	0.641509	0.75	0.626866	0.765625	0.768793	0.722073	0.727612	0.706913
SQLE_213577_at	THOC7_218334_at	0.690476	0.591837	0.75	0.545455	0.742138	0.697368	0.477612	0.71875	0.766996	0.709452	0.702736	0.641572
SQLE_213577_at	TMEM33_218465_at	0.666667	0.44898	0.666667	0.424242	0.761006	0.776316	0.776119	0.742188	0.768194	0.725564	0.741294	0.610322
SQLE_213577_at	TRIAP1_218403_at	0.690476	0.44898	0.833333	0.333333	0.72327	0.868421	0.537313	0.78125	0.763851	0.737648	0.700249	0.619555
SQLE_213577_at	UBE3B_213822_s_at	0.619048	0.346939	0.583333	0.393939	0.735849	0.881579	0.701493	0.773438	0.752171	0.714286	0.716418	0.636837
SQLE_213577_at	WDR44_219297_at	0.642857	0.55102	0.666667	0.606061	0.761006	0.723684	0.597015	0.601562	0.754867	0.711332	0.707711	0.657434
SRP72_208802_at	SQLE_213577_at	0.642857	0.653061	0.583333	0.636364	0.798742	0.697368	0.686567	0.570312	0.763552	0.728249	0.731343	0.633759
SRPK3_206216_at	DSCC1_219000_s_at	0.666667	0.469388	0.666667	0.484848	0.767296	0.842105	0.597015	0.820312	0.768194	0.710258	0.732587	0.701468
SRSF8_213152_s_at	GOLT1B_218193_s_at	0.666667	0.55102	0.666667	0.484848	0.754717	0.802632	0.626866	0.8125	0.781821	0.705424	0.701493	0.687737
STAG2_209023_s_at	SQLE_213577_at	0.595238	0.673469	0.75	0.636364	0.72956	0.710526	0.537313	0.632812	0.758161	0.738185	0.706468	0.662642
STARD13_213103_at	DSCC1_219000_s_at	0.642857	0.571429	0.75	0.484848	0.742138	0.828947	0.597015	0.8125	0.750374	0.742213	0.731343	0.725142
STC2_203439_s_at	DSCC1_219000_s_at	0.642857	0.55102	0.833333	0.515152	0.716981	0.776316	0.58209	0.796875	0.751722	0.716971	0.733831	0.728456
STK3_204068_at	ELOVL5_208788_at	0.666667	0.734694	0.75	0.69697	0.704403	0.644737	0.626866	0.585938	0.750225	0.710795	0.756219	0.702415
SUCLA2_202930_s_at	SQLE_213577_at	0.666667	0.612245	0.75	0.484848	0.754717	0.776316	0.61194	0.671875	0.767445	0.757787	0.722637	0.606297
SYNJ2_210612_s_at	KIF4A_218355_at	0.642857	0.55102	0.75	0.69697	0.754717	0.723684	0.58209	0.609375	0.753369	0.733083	0.802239	0.702178
TAF2_209523_at	CTTN_214073_at	0.619048	0.55102	0.666667	0.424242	0.761006	0.75	0.597015	0.757812	0.762653	0.718851	0.720149	0.578598
TAX1BP1_200976_s_at	DSCC1_219000_s_at	0.595238	0.55102	0.833333	0.545455	0.773585	0.776316	0.567164	0.695312	0.752621	0.742481	0.726368	0.630208
TAX1BP1_200976_s_at	ELOVL5_208788_at	0.714286	0.734694	0.75	0.878788	0.685535	0.552632	0.656716	0.296875	0.755466	0.70623	0.747512	0.670691
TAX1BP1_200976_s_at	FANCI_213008_at	0.690476	0.55102	0.833333	0.575758	0.691824	0.723684	0.537313	0.539062	0.750075	0.700322	0.710199	0.610559
TAX1BP1_200976_s_at	UQCRB_209065_at	0.642857	0.591837	0.666667	0.424242	0.779874	0.815789	0.61194	0.632812	0.762204	0.770677	0.716418	0.540009
TBCE_203714_s_at	DSCC1_219000_s_at	0.642857	0.612245	0.833333	0.545455	0.704403	0.684211	0.507463	0.703125	0.75307	0.718851	0.735075	0.673295
TGOLN2_212040_at	RACGAP1_222077_s_at	0.738095	0.673469	0.833333	0.636364	0.698113	0.644737	0.626866	0.695312	0.751722	0.702202	0.792289	0.678267
TGS1_219231_at	RACGAP1_222077_s_at	0.690476	0.734694	0.75	0.666667	0.704403	0.5	0.58209	0.515625	0.761156	0.703008	0.746269	0.6366
TIPRL_214773_x_at	DSCC1_219000_s_at	0.595238	0.530612	0.75	0.363636	0.773585	0.776316	0.492537	0.765625	0.754417	0.72073	0.742537	0.649384
TIPRL_214773_x_at	KIF4A_218355_at	0.666667	0.571429	0.916667	0.393939	0.716981	0.75	0.641791	0.726562	0.75277	0.701128	0.798507	0.667377
TMEM183A_212164_at	CTTN_214073_at	0.595238	0.734694	0.583333	0.636364	0.773585	0.657895	0.791045	0.53125	0.752022	0.728249	0.7699	0.629498
TMEM183A_212164_at	DERL1_219402_s_at	0.666667	0.77551	0.583333	0.545455	0.761006	0.526316	0.761194	0.585938	0.750824	0.710526	0.728856	0.609848
TMEM183A_212164_at	DIXDC1_214724_at	0.690476	0.591837	0.583333	0.69697	0.685535	0.631579	0.701493	0.53125	0.758461	0.703813	0.715174	0.662879
TMEM183A_212164_at	DSCC1_219000_s_at	0.642857	0.816327	0.75	0.727273	0.761006	0.552632	0.716418	0.492188	0.75861	0.734157	0.784826	0.650568
TMEM183A_212164_at	SQLE_213577_at	0.666667	0.734694	0.666667	0.606061	0.685535	0.605263	0.761194	0.460938	0.752321	0.728249	0.752488	0.63518
TMEM5_204808_s_at	KIF4A_218355_at	0.619048	0.408163	0.916667	0.454545	0.773585	0.815789	0.522388	0.703125	0.756664	0.700322	0.843284	0.637311
TNFRSF25_211282_x_at	SQLE_213577_at	0.547619	0.632653	0.666667	0.545455	0.767296	0.75	0.701493	0.625	0.753819	0.754028	0.716418	0.631155
TNFSF12-TNFSF13_211495_x_at	KIF4A_218355_at	0.666667	0.591837	0.916667	0.727273	0.754717	0.697368	0.552239	0.625	0.760108	0.702202	0.756219	0.681818
TOMM70A_201519_at	ABAT_209460_at	0.666667	0.653061	0.75	0.666667	0.704403	0.671053	0.552239	0.570312	0.779874	0.702739	0.751244	0.680634
TOMM70A_201519_at	CDC45_204126_s_at	0.738095	0.653061	0.833333	0.545455	0.72956	0.736842	0.552239	0.65625	0.771638	0.709989	0.737562	0.675426
TOMM70A_201519_at	CENPE_205046_at	0.642857	0.591837	0.75	0.575758	0.748428	0.736842	0.61194	0.632812	0.755466	0.705961	0.725124	0.659091
TOMM70A_201519_at	CTTN_214073_at	0.714286	0.673469	0.75	0.454545	0.735849	0.723684	0.447761	0.648438	0.77059	0.727712	0.71393	0.621212
TOMM70A_201519_at	CTTN_214074_s_at	0.690476	0.714286	0.75	0.545455	0.710692	0.644737	0.522388	0.640625	0.753968	0.722879	0.738806	0.642992
TOMM70A_201519_at	DEFA5_207529_at	0.785714	0.714286	0.75	0.69697	0.628931	0.657895	0.626866	0.523438	0.754118	0.702739	0.742537	0.618608
TOMM70A_201519_at	DSCC1_219000_s_at	0.666667	0.591837	0.833333	0.515152	0.716981	0.697368	0.462687	0.703125	0.75307	0.723684	0.751244	0.675663
TOMM70A_201519_at	EIF2S2_208725_at	0.666667	0.612245	0.75	0.606061	0.735849	0.736842	0.552239	0.648438	0.772087	0.745435	0.708955	0.690104
TOMM70A_201519_at	ELOVL5_208788_at	0.714286	0.714286	0.833333	0.848485	0.72956	0.526316	0.641791	0.554688	0.774184	0.702202	0.849502	0.734138
TOMM70A_201519_at	FAM21C_211068_x_at	0.690476	0.714286	0.833333	0.757576	0.654088	0.578947	0.522388	0.578125	0.752471	0.719119	0.710199	0.676136
TOMM70A_201519_at	FANCI_213008_at	0.666667	0.55102	0.833333	0.606061	0.72327	0.684211	0.552239	0.65625	0.761755	0.700859	0.792289	0.679924
TOMM70A_201519_at	GSTTP1_207215_at	0.714286	0.571429	0.75	0.545455	0.628931	0.723684	0.552239	0.710938	0.75307	0.712137	0.727612	0.690814
TOMM70A_201519_at	IGFBP6_203851_at	0.785714	0.632653	0.75	0.606061	0.691824	0.684211	0.58209	0.679688	0.766697	0.719656	0.732587	0.653409
TOMM70A_201519_at	IL6ST_212196_at	0.690476	0.693878	0.75	0.848485	0.72956	0.631579	0.537313	0.523438	0.763402	0.700859	0.771144	0.710937
TOMM70A_201519_at	KIAA0495_213340_s_at	0.666667	0.591837	0.666667	0.575758	0.716981	0.684211	0.552239	0.648438	0.752171	0.705424	0.711443	0.661458
TOMM70A_201519_at	KIF18B_222039_at	0.619048	0.591837	0.833333	0.606061	0.767296	0.75	0.537313	0.664062	0.755915	0.725027	0.742537	0.660275
TOMM70A_201519_at	KIF4A_218355_at	0.690476	0.591837	0.916667	0.666667	0.72327	0.671053	0.58209	0.632812	0.757712	0.718314	0.788557	0.702888
TOMM70A_201519_at	MYL3_205589_at	0.738095	0.591837	0.666667	0.666667	0.716981	0.684211	0.656716	0.578125	0.771788	0.709989	0.731343	0.645597
TOMM70A_201519_at	RALA_214435_x_at	0.714286	0.77551	1	0.818182	0.666667	0.513158	0.343284	0.390625	0.750374	0.71724	0.756219	0.681345
TOMM70A_201519_at	SLC19A1_209777_s_at	0.785714	0.816327	0.75	0.848485	0.610063	0.473684	0.761194	0.429688	0.760108	0.702739	0.726368	0.683475
TOMM70A_201519_at	SNX19_202359_s_at	0.714286	0.693878	0.833333	0.727273	0.666667	0.657895	0.402985	0.59375	0.750075	0.74275	0.702736	0.684896
TOMM70A_201519_at	SORL1_203509_at	0.666667	0.44898	0.916667	0.484848	0.704403	0.776316	0.462687	0.71875	0.750824	0.700859	0.706468	0.634706
TOMM70A_201519_at	SORL1_212560_at	0.690476	0.510204	0.75	0.515152	0.710692	0.723684	0.552239	0.710938	0.75876	0.701396	0.701493	0.643229
TOMM70A_201519_at	SQLE_213577_at	0.738095	0.591837	0.666667	0.545455	0.735849	0.736842	0.522388	0.679688	0.783169	0.725832	0.700249	0.65625
TOMM70A_201519_at	THYN1_218491_s_at	0.761905	0.693878	0.833333	0.636364	0.666667	0.684211	0.522388	0.617188	0.757263	0.730934	0.763682	0.652699
TOMM70A_201519_at	TMEM183A_212164_at	0.690476	0.877551	0.583333	0.818182	0.698113	0.328947	0.537313	0.351562	0.77074	0.709184	0.725124	0.593987
TOMM70A_201519_at	TNFRSF10B_209295_at	0.690476	0.55102	0.583333	0.454545	0.767296	0.763158	0.626866	0.773438	0.759659	0.705961	0.706468	0.643466
TOMM70A_201519_at	TRPA1_217590_s_at	0.666667	0.612245	0.75	0.606061	0.691824	0.684211	0.477612	0.65625	0.756514	0.711332	0.7301	0.661222
TOMM70A_201519_at	TTC12_219587_at	0.714286	0.632653	0.833333	0.606061	0.666667	0.631579	0.492537	0.5625	0.751872	0.700591	0.721393	0.586884
TOMM70A_201519_at	TTK_204822_at	0.619048	0.653061	0.833333	0.757576	0.779874	0.578947	0.597015	0.515625	0.753819	0.726101	0.778607	0.704782
TOMM70A_201519_at	UBE2C_202954_at	0.666667	0.653061	0.833333	0.69697	0.748428	0.605263	0.567164	0.625	0.750075	0.702739	0.7699	0.684422
TOMM70A_201519_at	USO1_201831_s_at	0.714286	0.755102	0.833333	0.757576	0.704403	0.644737	0.358209	0.476562	0.751872	0.720193	0.700249	0.615767
TOMM70A_201519_at	WHSC1L1_218173_s_at	0.642857	0.632653	0.75	0.515152	0.748428	0.605263	0.567164	0.664062	0.755166	0.702202	0.711443	0.641335
TOMM70A_201519_at	ZNF609_212617_at	0.761905	0.77551	0.75	0.727273	0.679245	0.644737	0.432836	0.5	0.752321	0.747852	0.700249	0.621212
TOP2A_201291_s_at	CTTN_214073_at	0.666667	0.530612	0.75	0.545455	0.735849	0.723684	0.597015	0.679688	0.780024	0.70435	0.774876	0.641335
TOP2A_201291_s_at	MLL_212076_at	0.738095	0.673469	1	0.727273	0.685535	0.684211	0.447761	0.601562	0.774483	0.717508	0.788557	0.651278
TOP2A_201291_s_at	PLA2G12A_221027_s_at	0.642857	0.693878	0.75	0.606061	0.72327	0.605263	0.537313	0.476562	0.753369	0.709184	0.726368	0.606297
TRIM32_203846_at	DSCC1_219000_s_at	0.571429	0.510204	0.666667	0.454545	0.773585	0.842105	0.716418	0.796875	0.750973	0.729592	0.756219	0.691288
TRIP13_204033_at	CTTN_214073_at	0.571429	0.510204	0.75	0.515152	0.798742	0.802632	0.716418	0.851562	0.753369	0.721536	0.794776	0.721117
TROVE2_212852_s_at	SQLE_213577_at	0.666667	0.510204	0.666667	0.484848	0.748428	0.723684	0.522388	0.695312	0.75906	0.701665	0.701493	0.62358
TROVE2_213027_at	SQLE_213577_at	0.619048	0.55102	0.583333	0.545455	0.786164	0.789474	0.61194	0.65625	0.757862	0.727712	0.720149	0.622159
TSN_201513_at	XPC_209375_at	0.738095	0.755102	1	0.787879	0.691824	0.447368	0.283582	0.21875	0.750824	0.701128	0.700249	0.623106
TSPAN4_209264_s_at	DSCC1_219000_s_at	0.571429	0.591837	0.833333	0.515152	0.754717	0.802632	0.432836	0.789062	0.75322	0.705693	0.70398	0.660985
TSTA3_201644_at	CCNA2_213226_at	0.619048	0.653061	0.666667	0.636364	0.735849	0.631579	0.567164	0.617188	0.759808	0.708647	0.720149	0.683475
TSTA3_201644_at	TTK_204822_at	0.595238	0.693878	0.833333	0.787879	0.748428	0.644737	0.671642	0.578125	0.750075	0.704619	0.731343	0.723958
TTK_204822_at	ABAT_209460_at	0.714286	0.755102	0.75	0.818182	0.666667	0.605263	0.746269	0.53125	0.756963	0.711869	0.773632	0.730114
TTK_204822_at	ADRA2A_209869_at	0.857143	0.714286	0.666667	0.606061	0.660377	0.644737	0.597015	0.71875	0.815364	0.716971	0.747512	0.711174
TTK_204822_at	BOP1_216397_s_at	0.666667	0.673469	0.666667	0.69697	0.748428	0.684211	0.61194	0.648438	0.754118	0.719388	0.723881	0.742187
TTK_204822_at	CADPS2_219572_at	0.761905	0.693878	0.666667	0.787879	0.679245	0.671053	0.656716	0.578125	0.75277	0.720462	0.788557	0.720881
TTK_204822_at	CCR2_206978_at	0.666667	0.795918	0.833333	0.818182	0.704403	0.592105	0.507463	0.460938	0.750225	0.728786	0.763682	0.699337
TTK_204822_at	CTTN_214073_at	0.571429	0.673469	0.583333	0.727273	0.735849	0.657895	0.686567	0.625	0.767146	0.732814	0.738806	0.717803
TTK_204822_at	DERL1_219402_s_at	0.571429	0.653061	0.75	0.606061	0.767296	0.710526	0.686567	0.75	0.75277	0.700322	0.7301	0.690578
TTK_204822_at	DIRAS3_215506_s_at	0.642857	0.653061	0.75	0.727273	0.735849	0.671053	0.686567	0.609375	0.750973	0.736037	0.733831	0.745265
TTK_204822_at	DIXDC1_214724_at	0.642857	0.571429	0.75	0.757576	0.672956	0.723684	0.567164	0.640625	0.750225	0.703545	0.711443	0.737216
TTK_204822_at	GATA4_205517_at	0.547619	0.734694	0.833333	0.787879	0.761006	0.671053	0.776119	0.648438	0.750225	0.731203	0.824627	0.732244
TTK_204822_at	GLRB_205279_s_at	0.761905	0.714286	0.833333	0.878788	0.698113	0.592105	0.626866	0.484375	0.759659	0.704887	0.748756	0.749763
TTK_204822_at	GPR172A_218151_x_at	0.690476	0.755102	0.75	0.787879	0.72956	0.618421	0.597015	0.492188	0.755466	0.736305	0.756219	0.719697
TTK_204822_at	IFT46_218483_s_at	0.666667	0.795918	0.666667	0.878788	0.672956	0.592105	0.656716	0.507812	0.754867	0.712675	0.705224	0.758759
TTK_204822_at	LGR4_218326_s_at	0.619048	0.857143	0.75	0.848485	0.767296	0.578947	0.701493	0.445312	0.765499	0.725832	0.743781	0.68608
TTK_204822_at	MCM4_222037_at	0.547619	0.653061	0.5	0.666667	0.754717	0.684211	0.80597	0.609375	0.750824	0.705156	0.731343	0.686316
TTK_204822_at	MLL_212076_at	0.642857	0.714286	0.833333	0.787879	0.716981	0.631579	0.597015	0.539062	0.760707	0.708915	0.715174	0.672585
TTK_204822_at	PFDN2_218336_at	0.619048	0.734694	0.833333	0.787879	0.716981	0.565789	0.656716	0.523438	0.752022	0.703813	0.778607	0.704545
TTK_204822_at	PRKCI_209678_s_at	0.642857	0.795918	0.666667	0.636364	0.773585	0.565789	0.671642	0.585938	0.751722	0.704082	0.768657	0.645597
TTK_204822_at	RAB2A_208734_x_at	0.714286	0.673469	0.833333	0.575758	0.735849	0.697368	0.58209	0.625	0.75307	0.711063	0.708955	0.65554
TTK_204822_at	RNF139_209510_at	0.642857	0.673469	0.666667	0.69697	0.761006	0.605263	0.686567	0.5625	0.756514	0.723684	0.792289	0.671402
TTK_204822_at	STAT5B_212549_at	0.642857	0.693878	0.666667	0.727273	0.72327	0.671053	0.716418	0.640625	0.754867	0.70247	0.748756	0.751894
TTK_204822_at	TGS1_219231_at	0.690476	0.857143	0.5	0.848485	0.72327	0.513158	0.671642	0.34375	0.76445	0.711869	0.725124	0.658144
TTK_204822_at	TNN_215271_at	0.666667	0.693878	0.833333	0.666667	0.716981	0.684211	0.552239	0.640625	0.753519	0.747583	0.728856	0.724195
TTN_208195_at	DSCC1_219000_s_at	0.5	0.387755	0.666667	0.363636	0.823899	0.868421	0.656716	0.851562	0.752022	0.731203	0.722637	0.700284
TXN_208864_s_at	PADI3_220779_at	0.666667	0.530612	0.75	0.484848	0.698113	0.828947	0.61194	0.773438	0.752171	0.759398	0.756219	0.690814
TXN_216609_at	DSCC1_219000_s_at	0.571429	0.326531	0.833333	0.272727	0.761006	0.894737	0.61194	0.890625	0.75891	0.741139	0.720149	0.693182
TXNDC9_211758_x_at	SQLE_213577_at	0.642857	0.510204	0.75	0.424242	0.779874	0.815789	0.567164	0.742188	0.761905	0.715091	0.728856	0.601799
UBE2C_202954_at	CTTN_214073_at	0.642857	0.489796	0.583333	0.424242	0.735849	0.736842	0.671642	0.796875	0.756813	0.704887	0.747512	0.661932
UBE2C_202954_at	TGS1_219231_at	0.690476	0.693878	0.5	0.666667	0.72956	0.578947	0.701493	0.523438	0.767445	0.707573	0.723881	0.629972
UBE3B_213822_s_at	RALA_214435_x_at	0.595238	0.632653	0.75	0.606061	0.72956	0.671053	0.641791	0.554688	0.750973	0.713212	0.732587	0.655777
UQCRB_209065_at	C7orf10_219655_at	0.571429	0.591837	0.75	0.484848	0.735849	0.723684	0.432836	0.742188	0.754867	0.736305	0.721393	0.574337
UQCRB_209065_at	CTNND1_211240_x_at	0.785714	0.489796	0.666667	0.393939	0.685535	0.828947	0.731343	0.8125	0.752171	0.710258	0.731343	0.643939
UQCRB_209065_at	CTTN_214073_at	0.690476	0.510204	0.666667	0.363636	0.742138	0.868421	0.626866	0.796875	0.765499	0.761815	0.748756	0.612926
UQCRB_209065_at	GALNT6_219956_at	0.690476	0.632653	0.666667	0.515152	0.710692	0.75	0.597015	0.679688	0.752621	0.748657	0.708955	0.622396
UQCRB_209065_at	PRC1_218009_s_at	0.690476	0.632653	0.833333	0.636364	0.779874	0.776316	0.686567	0.65625	0.764301	0.71724	0.767413	0.660275
UQCRB_209065_at	RPS6KC1_218909_at	0.619048	0.632653	0.666667	0.545455	0.779874	0.684211	0.597015	0.570312	0.751273	0.726101	0.747512	0.548059
UQCRB_209065_at	SIGLEC15_215856_at	0.666667	0.591837	0.666667	0.333333	0.72956	0.776316	0.626866	0.679688	0.751423	0.703276	0.707711	0.568182
UQCRB_209065_at	SQLE_209218_at	0.714286	0.612245	0.75	0.454545	0.761006	0.684211	0.716418	0.671875	0.753669	0.713749	0.726368	0.606297
UQCRB_209065_at	STAG3L1_221191_at	0.595238	0.632653	0.583333	0.515152	0.779874	0.631579	0.776119	0.5625	0.752321	0.720193	0.718905	0.577888
USO1_201831_s_at	AURKA_208079_s_at	0.690476	0.653061	0.75	0.575758	0.742138	0.644737	0.567164	0.640625	0.762354	0.709452	0.711443	0.623106
USO1_201831_s_at	RACGAP1_222077_s_at	0.690476	0.693878	0.833333	0.69697	0.72327	0.618421	0.522388	0.507812	0.754118	0.714286	0.733831	0.642756
WDR26_218107_at	DSCC1_219000_s_at	0.666667	0.612245	0.833333	0.515152	0.742138	0.75	0.61194	0.71875	0.759808	0.73362	0.752488	0.663352
XPC_209375_at	DNAJC9_213092_x_at	0.571429	0.673469	0.75	0.606061	0.786164	0.631579	0.522388	0.59375	0.750674	0.705156	0.721393	0.647727
ZBED1_203043_at	RALA_214435_x_at	0.809524	0.693878	0.916667	0.69697	0.666667	0.644737	0.462687	0.554688	0.76475	0.72986	0.751244	0.675663
ZBTB11_204847_at	SQLE_213577_at	0.714286	0.734694	0.666667	0.69697	0.748428	0.671053	0.58209	0.492188	0.774184	0.747583	0.711443	0.658381
ZBTB16_205883_at	DSCC1_219000_s_at	0.666667	0.591837	0.833333	0.606061	0.742138	0.802632	0.686567	0.773438	0.772087	0.700859	0.757463	0.691525
ZBTB16_205883_at	SQLE_213577_at	0.714286	0.510204	0.583333	0.515152	0.72327	0.789474	0.626866	0.71875	0.761006	0.700322	0.718905	0.648911
ZC3H15_201593_s_at	SQLE_213577_at	0.666667	0.510204	0.666667	0.454545	0.748428	0.815789	0.567164	0.8125	0.761006	0.71348	0.701493	0.644886
ZC3H15_201595_s_at	SQLE_213577_at	0.690476	0.591837	0.666667	0.575758	0.767296	0.736842	0.537313	0.695312	0.771788	0.733083	0.700249	0.651752
ZFP36L2_201368_at	TGS1_219231_at	0.642857	0.632653	0.666667	0.575758	0.735849	0.736842	0.716418	0.679688	0.760857	0.70811	0.706468	0.600616
ZFP36L2_201368_at	YTHDF3_221749_at	0.666667	0.55102	0.666667	0.515152	0.761006	0.723684	0.641791	0.664062	0.759359	0.705424	0.710199	0.611032
ZFP36L2_201369_s_at	CTTN_214073_at	0.714286	0.306122	0.583333	0.151515	0.716981	0.934211	0.80597	0.921875	0.756514	0.709452	0.728856	0.580019
ZFP36L2_201369_s_at	DSCC1_219000_s_at	0.595238	0.306122	0.583333	0.272727	0.72956	0.907895	0.791045	0.867188	0.757263	0.721805	0.748756	0.63589
ZFP36L2_201369_s_at	GLRB_205279_s_at	0.642857	0.22449	0.583333	0.212121	0.679245	0.934211	0.80597	0.875	0.751273	0.707841	0.707711	0.641098
ZNF146_200050_at	ELOVL5_208788_at	0.714286	0.795918	0.916667	0.878788	0.698113	0.421053	0.462687	0.328125	0.757263	0.704619	0.820896	0.678267

## Sheet: Pairs Additional filtration
Probeset 1	Probeset 2	Sensitivity (Training)	Sensitivity (Filtration 1)	Sensitivity (Filtration 2)	Sensitivity (Validation)	Specificity (Training)	Specificity (Filtration 1)	Specificity (Filtration 2)	Specificity (Validation)	AUC (Training)	AUC (Filtration 1)	AUC (Filtration 2)	AUC (Validation)
BTN3A3_204821_at	RACGAP1_222077_s_at	0.761905	0.653061	0.833333	0.606061	0.72327	0.697368	0.686567	0.71875	0.752171	0.708647	0.766169	0.668087
DCTD_201571_s_at	SQLE_213562_s_at	0.738095	0.653061	0.75	0.545455	0.761006	0.710526	0.716418	0.65625	0.795747	0.72261	0.716418	0.63518
DLG3_212727_at	PRC1_218009_s_at	0.714286	0.653061	0.666667	0.606061	0.735849	0.684211	0.686567	0.546875	0.758161	0.703008	0.723881	0.664299
ELOVL5_208788_at	PPIA_211765_x_at	0.738095	0.714286	0.833333	0.818182	0.704403	0.657895	0.776119	0.5625	0.758461	0.700322	0.798507	0.720644
ELP4_203829_at	KIF4A_218355_at	0.666667	0.714286	0.666667	0.787879	0.691824	0.671053	0.746269	0.65625	0.755915	0.727712	0.747512	0.71733
HSPD1_200807_s_at	ELOVL5_208788_at	0.666667	0.693878	0.75	0.727273	0.710692	0.657895	0.746269	0.625	0.759209	0.721536	0.781095	0.756392
HSPD1_200807_s_at	IL6ST_212196_at	0.714286	0.693878	0.666667	0.757576	0.72956	0.763158	0.820896	0.625	0.752621	0.725564	0.726368	0.733428
IGFBP6_203851_at	ELOVL5_208788_at	0.738095	0.673469	0.75	0.818182	0.666667	0.710526	0.761194	0.625	0.755466	0.715091	0.824627	0.749053
LGR4_218326_s_at	KIF4A_218355_at	0.690476	0.673469	0.666667	0.69697	0.704403	0.710526	0.716418	0.648438	0.768494	0.723684	0.761194	0.677557
PSMD2_200830_at	TTK_204822_at	0.666667	0.693878	0.666667	0.666667	0.811321	0.657895	0.716418	0.59375	0.752171	0.713749	0.791045	0.679451
REST_212920_at	SQLE_213577_at	0.714286	0.653061	0.666667	0.636364	0.72956	0.684211	0.671642	0.523438	0.761156	0.733083	0.706468	0.637311
RUNX1_211620_x_at	SQLE_213577_at	0.690476	0.653061	0.666667	0.727273	0.72327	0.723684	0.671642	0.515625	0.765049	0.787594	0.706468	0.649621
TTK_204822_at	CADPS2_219572_at	0.761905	0.693878	0.666667	0.787879	0.679245	0.671053	0.656716	0.578125	0.75277	0.720462	0.788557	0.720881
TTK_204822_at	DIRAS3_215506_s_at	0.738095	0.673469	0.75	0.757576	0.710692	0.684211	0.686567	0.617188	0.750674	0.732814	0.727612	0.745265

## Sheet: Triples
Probeset 1	Probeset 2	Probeset 3	Sensitivity (Training)	Sensitivity (Filtration 1)	Sensitivity (Filtration 2)	Sensitivity (Validation)	Specificity (Training)	Specificity (Filtration 1)	Specificity (Filtration 2)	Specificity (Validation)	AUC (Training)	AUC (Filtration 1)	AUC (Filtration 2)	AUC (Validation)
ABAT_209460_at	DDR1_208779_x_at	TTK_204822_at	0.690476	0.734694	0.833333	0.818182	0.698113	0.697368	0.746269	0.484375	0.786313	0.736574	0.782338	0.704309
ABAT_209460_at	ELL3_219518_s_at	TTK_204822_at	0.738095	0.714286	0.75	0.727273	0.716981	0.723684	0.686567	0.632812	0.784516	0.734425	0.757463	0.724195
ABAT_209460_at	ELP4_203829_at	KIF4A_218355_at	0.714286	0.693878	0.75	0.666667	0.735849	0.723684	0.746269	0.632812	0.806229	0.734962	0.767413	0.725852
ABAT_209460_at	EPN3_220318_at	TTK_204822_at	0.690476	0.734694	0.75	0.757576	0.72956	0.684211	0.701493	0.609375	0.796346	0.747583	0.793532	0.730824
ABAT_209460_at	EPRS_200842_s_at	TTK_204822_at	0.761905	0.714286	0.75	0.69697	0.716981	0.684211	0.701493	0.546875	0.801438	0.747852	0.7699	0.723011
ABAT_209460_at	GCAT_205164_at	TTK_204822_at	0.690476	0.693878	0.833333	0.787879	0.716981	0.697368	0.701493	0.601562	0.784516	0.744629	0.782338	0.745028
ABAT_209460_at	HIST1H2AJ_208583_x_at	TTK_204822_at	0.738095	0.714286	0.75	0.818182	0.754717	0.684211	0.716418	0.5625	0.781671	0.733351	0.772388	0.735322
ABAT_209460_at	HSPD1_200807_s_at	METTL1_204027_s_at	0.690476	0.693878	0.75	0.666667	0.786164	0.697368	0.701493	0.585938	0.786463	0.733083	0.761194	0.693182
ABAT_209460_at	HSPD1_200807_s_at	TTK_204822_at	0.738095	0.734694	0.75	0.727273	0.748428	0.710526	0.761194	0.640625	0.784217	0.744092	0.768657	0.735085
ABAT_209460_at	IGFBP6_203851_at	PPAT_209434_s_at	0.714286	0.734694	0.833333	0.727273	0.735849	0.710526	0.686567	0.65625	0.804133	0.746778	0.747512	0.735085
ABAT_209460_at	IGJ_212592_at	TTK_204822_at	0.714286	0.714286	0.75	0.757576	0.710692	0.736842	0.686567	0.609375	0.780623	0.745435	0.777363	0.742424
ABAT_209460_at	MRPL17_222216_s_at	TTK_204822_at	0.761905	0.714286	0.75	0.69697	0.773585	0.723684	0.716418	0.71875	0.787811	0.748657	0.79602	0.730587
ABAT_209460_at	MRPS17_218982_s_at	TTK_204822_at	0.690476	0.714286	0.833333	0.636364	0.767296	0.684211	0.716418	0.648438	0.802037	0.745972	0.771144	0.708807
ABAT_209460_at	NOL7_202882_x_at	TTK_204822_at	0.738095	0.714286	0.75	0.69697	0.748428	0.684211	0.746269	0.632812	0.788709	0.740602	0.784826	0.723248
ABAT_209460_at	NOL7_210097_s_at	TTK_204822_at	0.690476	0.714286	0.833333	0.727273	0.742138	0.684211	0.686567	0.578125	0.787062	0.75188	0.793532	0.730587
ABAT_209460_at	NR3C1_201865_x_at	PPAT_209434_s_at	0.690476	0.714286	0.75	0.69697	0.735849	0.697368	0.686567	0.625	0.78227	0.756982	0.746269	0.719697
ABCA1_203505_at	DCTD_201571_s_at	SQLE_213562_s_at	0.738095	0.693878	0.75	0.636364	0.773585	0.697368	0.686567	0.585938	0.795747	0.74087	0.736318	0.642519
ABCE1_201873_s_at	NKRF_205004_at	SQLE_213577_at	0.714286	0.755102	0.75	0.666667	0.72956	0.710526	0.686567	0.640625	0.786912	0.748657	0.751244	0.64465
ABR_214671_s_at	KIF4A_218355_at	LGR4_218326_s_at	0.690476	0.693878	0.75	0.787879	0.72327	0.684211	0.701493	0.53125	0.781072	0.738722	0.741294	0.68608
ACCN2_205156_s_at	CCNE2_205034_at	ELP4_203829_at	0.714286	0.77551	0.75	0.727273	0.72956	0.684211	0.701493	0.617188	0.788709	0.740064	0.741294	0.666903
ACYP2_206833_s_at	DCTD_201571_s_at	SQLE_213562_s_at	0.809524	0.734694	0.75	0.666667	0.761006	0.697368	0.686567	0.632812	0.79979	0.73174	0.731343	0.650331
ADAMTSL4_220578_at	NKRF_205004_at	SQLE_213577_at	0.785714	0.714286	0.75	0.69697	0.691824	0.684211	0.761194	0.617188	0.789458	0.737916	0.754975	0.665009
ADRA2A_209869_at	CCNA2_213226_at	NUP210_220035_at	0.809524	0.693878	0.833333	0.545455	0.748428	0.736842	0.701493	0.726562	0.826146	0.734425	0.738806	0.676136
ALAS1_205633_s_at	DCTD_201571_s_at	SQLE_213562_s_at	0.738095	0.693878	0.75	0.69697	0.761006	0.684211	0.686567	0.585938	0.794549	0.730397	0.731343	0.647964
ALMS1_214220_s_at	DCTD_201571_s_at	SQLE_213562_s_at	0.785714	0.734694	0.75	0.727273	0.742138	0.697368	0.701493	0.609375	0.794849	0.732277	0.738806	0.639678
ALOX5AP_204174_at	SQLE_213577_at	STAG3L1_221191_at	0.761905	0.693878	0.75	0.727273	0.779874	0.697368	0.80597	0.507812	0.804432	0.731472	0.791045	0.638021
ANGEL1_213099_at	NKRF_205004_at	SQLE_213577_at	0.738095	0.714286	0.75	0.606061	0.72956	0.684211	0.716418	0.617188	0.798143	0.769871	0.75995	0.676847
APIP_218698_at	SGSM2_217538_at	SQLE_213577_at	0.714286	0.693878	0.75	0.69697	0.761006	0.710526	0.701493	0.578125	0.780473	0.742481	0.746269	0.652462
APOOL_213282_at	CPSF7_217866_at	SQLE_213577_at	0.738095	0.714286	0.75	0.484848	0.735849	0.776316	0.686567	0.671875	0.794849	0.776316	0.751244	0.602509
APOOL_213282_at	DCTD_201571_s_at	SQLE_213562_s_at	0.738095	0.693878	0.833333	0.636364	0.773585	0.723684	0.716418	0.617188	0.798293	0.739796	0.747512	0.6366
APOOL_213282_at	EDEM3_220342_x_at	SQLE_213577_at	0.690476	0.693878	0.75	0.606061	0.716981	0.723684	0.746269	0.554688	0.781821	0.754834	0.738806	0.611979
APOOL_213282_at	LONP2_221833_at	SQLE_213577_at	0.761905	0.714286	0.75	0.575758	0.72956	0.684211	0.686567	0.5625	0.785415	0.732277	0.756219	0.59446
APOOL_213282_at	SQLE_213577_at	TNFRSF25_219423_x_at	0.738095	0.693878	0.75	0.515152	0.773585	0.697368	0.701493	0.625	0.78811	0.758593	0.743781	0.631866
APPBP2_202631_s_at	ELP4_203829_at	KIF4A_218355_at	0.714286	0.693878	0.75	0.606061	0.72956	0.710526	0.701493	0.6875	0.784666	0.758593	0.736318	0.719697
ARFIP1_218230_at	DCTD_201571_s_at	SQLE_213562_s_at	0.738095	0.714286	0.75	0.666667	0.773585	0.710526	0.701493	0.59375	0.802336	0.735231	0.752488	0.634943
ARFIP1_218230_at	PADI3_220779_at	SQLE_213577_at	0.714286	0.693878	0.75	0.69697	0.773585	0.684211	0.686567	0.453125	0.780174	0.752417	0.761194	0.61553
ARHGEF5_204765_at	DCTD_201571_s_at	SQLE_213562_s_at	0.785714	0.693878	0.75	0.636364	0.754717	0.697368	0.686567	0.570312	0.791255	0.732814	0.731343	0.633996
ARMC8_203487_s_at	DCTD_201571_s_at	SQLE_213562_s_at	0.738095	0.693878	0.75	0.606061	0.761006	0.723684	0.731343	0.648438	0.805031	0.735231	0.736318	0.632339
ARRB2_203388_at	ELOVL5_208788_at	IGFBP6_203851_at	0.690476	0.693878	0.75	0.787879	0.754717	0.710526	0.731343	0.648438	0.781372	0.733083	0.80597	0.776042
ASF1A_203427_at	CLCN7_38069_at	SQLE_213577_at	0.690476	0.693878	0.75	0.606061	0.830189	0.710526	0.686567	0.640625	0.797694	0.741407	0.746269	0.660511
ASPM_219918_s_at	RUNX1_211620_x_at	SQLE_213577_at	0.714286	0.693878	0.75	0.727273	0.792453	0.710526	0.716418	0.617188	0.786313	0.774168	0.745025	0.691288
ASRGL1_218857_s_at	ELOVL5_208788_at	HSPD1_200807_s_at	0.690476	0.693878	0.75	0.787879	0.767296	0.684211	0.791045	0.648438	0.785265	0.734157	0.75995	0.754498
ATG5_202512_s_at	ELOVL5_208788_at	IGFBP6_203851_at	0.714286	0.755102	0.833333	0.787879	0.761006	0.697368	0.716418	0.6875	0.784367	0.756713	0.840796	0.754972
ATG5_202512_s_at	PADI3_220779_at	RACGAP1_222077_s_at	0.738095	0.714286	0.75	0.666667	0.710692	0.723684	0.701493	0.664062	0.790806	0.762084	0.78607	0.693655
ATP13A3_219558_at	ELOVL5_208788_at	MRPS17_218982_s_at	0.714286	0.734694	0.75	0.787879	0.704403	0.684211	0.731343	0.671875	0.788559	0.748926	0.764925	0.736979
ATP2C1_212255_s_at	SQLE_213577_at	STAG3L1_221191_at	0.714286	0.693878	0.75	0.636364	0.786164	0.684211	0.80597	0.5625	0.799641	0.733351	0.78607	0.639678
ATP5S_213995_at	DCTD_201571_s_at	SQLE_213562_s_at	0.833333	0.693878	0.833333	0.575758	0.72956	0.684211	0.686567	0.570312	0.802486	0.738722	0.756219	0.624053
ATP6V1D_208898_at	DCTD_201571_s_at	SQLE_213562_s_at	0.785714	0.693878	0.75	0.606061	0.72956	0.710526	0.701493	0.671875	0.7944	0.731203	0.748756	0.644886
ATRN_211852_s_at	DLG3_212727_at	RACGAP1_222077_s_at	0.785714	0.734694	0.75	0.666667	0.691824	0.697368	0.686567	0.648438	0.783917	0.737648	0.763682	0.673059
ATRX_208861_s_at	DCTD_201571_s_at	SQLE_213562_s_at	0.761905	0.693878	0.75	0.666667	0.754717	0.736842	0.701493	0.609375	0.797694	0.732009	0.733831	0.637547
AVL9_212474_at	DCTD_201571_s_at	SQLE_213562_s_at	0.761905	0.734694	0.75	0.69697	0.72956	0.723684	0.686567	0.601562	0.802186	0.738722	0.738806	0.633759
AZGP1_217014_s_at	DNAJC9_213092_x_at	MYL3_205589_at	0.714286	0.693878	0.833333	0.727273	0.798742	0.75	0.835821	0.648438	0.782719	0.746241	0.799751	0.73982
AZIN1_212461_at	ELOVL5_208788_at	IGFBP6_203851_at	0.761905	0.734694	0.833333	0.757576	0.742138	0.710526	0.776119	0.640625	0.800988	0.734962	0.854478	0.716619
BAZ2B_203080_s_at	DCTD_201571_s_at	SQLE_213562_s_at	0.761905	0.693878	0.75	0.636364	0.773585	0.710526	0.731343	0.609375	0.792153	0.730397	0.732587	0.640625
BCLAF1_201084_s_at	CLCN7_38069_at	SQLE_213577_at	0.690476	0.693878	0.75	0.606061	0.786164	0.723684	0.686567	0.65625	0.786763	0.737379	0.731343	0.649858
BCLAF1_214499_s_at	SQLE_213577_at	STAG3L1_221191_at	0.785714	0.693878	0.75	0.636364	0.773585	0.697368	0.791045	0.632812	0.806679	0.730934	0.742537	0.630682
BIN1_214643_x_at	DCTD_201571_s_at	SQLE_213562_s_at	0.761905	0.714286	0.75	0.69697	0.761006	0.697368	0.701493	0.585938	0.790656	0.740602	0.7301	0.65554
BRAP_41512_at	DCTD_201571_s_at	SQLE_213562_s_at	0.785714	0.693878	0.75	0.606061	0.754717	0.684211	0.686567	0.625	0.798143	0.743824	0.741294	0.645123
BRF2_218955_at	ELOVL5_208788_at	TIMM17A_215171_s_at	0.761905	0.714286	0.833333	0.515152	0.742138	0.684211	0.701493	0.734375	0.784217	0.734694	0.777363	0.713542
BRF2_218955_at	PRC1_218009_s_at	TFB1M_219169_s_at	0.714286	0.714286	0.75	0.666667	0.779874	0.723684	0.731343	0.664062	0.788709	0.734157	0.732587	0.67803
BTN2A2_205298_s_at	KIF4A_218355_at	LGR4_218326_s_at	0.738095	0.693878	0.833333	0.69697	0.710692	0.697368	0.686567	0.625	0.783917	0.737916	0.766169	0.670218
C10orf18_218331_s_at	DCTD_201571_s_at	SQLE_213562_s_at	0.785714	0.693878	0.75	0.666667	0.742138	0.710526	0.731343	0.609375	0.7944	0.730666	0.7301	0.638968
C11orf80_204922_at	ELOVL5_214153_at	IGFBP6_203851_at	0.809524	0.693878	0.75	0.636364	0.710692	0.763158	0.701493	0.679688	0.792603	0.753222	0.777363	0.703598
C14orf139_219563_at	DSCC1_219000_s_at	ELOVL5_215082_at	0.714286	0.693878	0.75	0.606061	0.754717	0.776316	0.686567	0.789062	0.789158	0.760204	0.748756	0.741714
C14orf139_219563_at	ELOVL5_208788_at	PPAT_209434_s_at	0.690476	0.693878	0.75	0.757576	0.779874	0.684211	0.701493	0.6875	0.790506	0.743555	0.772388	0.762547
C14orf139_219563_at	ELOVL5_208788_at	ZNF146_200050_at	0.690476	0.693878	0.833333	0.787879	0.786164	0.684211	0.686567	0.601562	0.78257	0.739527	0.776119	0.759233
C16orf62_203173_s_at	DLG3_212727_at	RACGAP1_222077_s_at	0.833333	0.77551	0.916667	0.727273	0.691824	0.684211	0.701493	0.640625	0.792004	0.737111	0.776119	0.714489
C16orf62_203173_s_at	MTO1_222014_x_at	SQLE_213577_at	0.690476	0.714286	0.75	0.757576	0.779874	0.684211	0.701493	0.523438	0.793651	0.738453	0.776119	0.706676
C1D_200056_s_at	SQLE_213577_at	TMEM183A_212164_at	0.690476	0.755102	0.75	0.575758	0.792453	0.697368	0.686567	0.539062	0.783318	0.751074	0.771144	0.623816
C1orf156_213528_at	ELOVL5_208788_at	IGFBP6_203851_at	0.785714	0.693878	0.833333	0.757576	0.691824	0.723684	0.686567	0.664062	0.781521	0.732277	0.833333	0.723248
C21orf2_203995_at	DSCC1_219000_s_at	ELOVL5_208788_at	0.690476	0.693878	0.75	0.69697	0.72956	0.710526	0.80597	0.703125	0.784666	0.733888	0.848259	0.757339
C21orf59_218123_at	SQLE_213577_at	STAG3L1_221191_at	0.714286	0.714286	0.75	0.636364	0.798742	0.684211	0.686567	0.546875	0.796945	0.734425	0.745025	0.624527
C3orf14_219288_at	DCTD_201571_s_at	SQLE_213562_s_at	0.785714	0.714286	0.75	0.575758	0.72327	0.710526	0.686567	0.59375	0.801887	0.742481	0.7301	0.624763
C3orf63_209284_s_at	SQLE_213577_at	STAG3L1_221191_at	0.714286	0.755102	0.75	0.69697	0.798742	0.684211	0.746269	0.523438	0.803085	0.735768	0.762438	0.636364
C6orf120_221786_at	ELOVL5_208788_at	IGFBP6_203851_at	0.785714	0.693878	1	0.787879	0.704403	0.684211	0.716418	0.65625	0.781521	0.739259	0.856965	0.747869
CACNB3_209530_at	CTTN_214073_at	TAF2_209523_at	0.761905	0.693878	0.75	0.484848	0.754717	0.723684	0.686567	0.679688	0.797245	0.743824	0.762438	0.608191
CACNB3_209530_at	HDAC2_201833_at	SQLE_213577_at	0.761905	0.693878	0.75	0.606061	0.748428	0.684211	0.686567	0.640625	0.785415	0.755639	0.747512	0.712121
CACNB3_209530_at	HMBOX1_219269_at	UQCRB_209065_at	0.690476	0.693878	0.75	0.545455	0.735849	0.710526	0.716418	0.632812	0.781821	0.737648	0.766169	0.642282
CACNB3_209530_at	MTFR1_203208_s_at	TTK_204822_at	0.690476	0.714286	0.75	0.666667	0.748428	0.684211	0.761194	0.65625	0.780473	0.734157	0.752488	0.654593
CACNB3_209530_at	MTFR1_203208_s_at	UQCRB_209065_at	0.738095	0.714286	0.75	0.636364	0.72327	0.697368	0.731343	0.664062	0.781521	0.75	0.731343	0.639915
CACNB3_209530_at	RUNX1_211620_x_at	SQLE_213577_at	0.714286	0.714286	0.833333	0.69697	0.72956	0.723684	0.686567	0.523438	0.783917	0.79377	0.737562	0.66572
CACNB3_34726_at	SQLE_213577_at	STAG3L1_221191_at	0.785714	0.693878	0.75	0.606061	0.773585	0.684211	0.835821	0.609375	0.816712	0.731203	0.788557	0.642756
CAND1_208839_s_at	DCTD_201571_s_at	SQLE_213562_s_at	0.761905	0.734694	0.75	0.727273	0.716981	0.710526	0.686567	0.5625	0.80578	0.753491	0.748756	0.653172
CAND1_208839_s_at	SQLE_213577_at	ZNF592_204473_s_at	0.738095	0.693878	0.75	0.69697	0.761006	0.697368	0.716418	0.546875	0.785714	0.754834	0.773632	0.637784
CAPN7_203356_at	DCTD_201571_s_at	SQLE_213562_s_at	0.761905	0.693878	0.75	0.666667	0.761006	0.710526	0.701493	0.59375	0.79994	0.745704	0.737562	0.645123
CBX3_200037_s_at	DCTD_201571_s_at	SQLE_213562_s_at	0.785714	0.693878	0.75	0.606061	0.716981	0.710526	0.686567	0.601562	0.799191	0.737379	0.737562	0.631392
CCDC59_218936_s_at	ELOVL5_208788_at	IGFBP6_203851_at	0.690476	0.734694	0.833333	0.818182	0.735849	0.697368	0.701493	0.632812	0.785864	0.745166	0.824627	0.762547
CCDC91_218545_at	FAM155A_214825_at	SQLE_213577_at	0.738095	0.693878	0.833333	0.666667	0.748428	0.684211	0.701493	0.539062	0.782719	0.739259	0.768657	0.646544
CCDC91_218545_at	IRF6_202597_at	SQLE_213577_at	0.714286	0.714286	0.75	0.545455	0.792453	0.684211	0.686567	0.585938	0.780773	0.734962	0.735075	0.602273
CCDC91_218545_at	NKRF_205004_at	SQLE_213577_at	0.714286	0.714286	0.833333	0.606061	0.773585	0.736842	0.731343	0.65625	0.804432	0.757787	0.772388	0.657197
CCL22_207861_at	DCTD_201571_s_at	SQLE_213562_s_at	0.761905	0.714286	0.833333	0.606061	0.754717	0.75	0.701493	0.648438	0.79994	0.753222	0.764925	0.62571
CCNA2_213226_at	CTTN_214073_at	RREB1_215032_at	0.738095	0.693878	0.75	0.636364	0.72956	0.697368	0.686567	0.632812	0.783768	0.731203	0.746269	0.655303
CCNA2_213226_at	CTTN_214073_at	TNFRSF14_209354_at	0.690476	0.693878	0.75	0.606061	0.72327	0.723684	0.686567	0.625	0.780024	0.734694	0.742537	0.641809
CCNA2_213226_at	IL6ST_212196_at	MRPS17_218982_s_at	0.738095	0.734694	0.916667	0.757576	0.748428	0.723684	0.701493	0.609375	0.797095	0.760204	0.793532	0.706676
CCNB1_214710_s_at	DLG3_212727_at	ELOVL5_208788_at	0.738095	0.693878	0.75	0.727273	0.704403	0.75	0.746269	0.6875	0.788859	0.754565	0.783582	0.750473
CCND2_200953_s_at	CYCS_208905_at	ELOVL5_208788_at	0.738095	0.714286	0.75	0.666667	0.72956	0.684211	0.686567	0.679688	0.792303	0.73174	0.751244	0.735795
CCT3_200910_at	ELOVL5_208788_at	IGFBP6_203851_at	0.761905	0.693878	0.75	0.818182	0.704403	0.684211	0.686567	0.6875	0.782719	0.734694	0.788557	0.747396
CCT6A_201327_s_at	DCTD_201571_s_at	SQLE_213562_s_at	0.738095	0.714286	0.75	0.636364	0.742138	0.697368	0.686567	0.601562	0.799641	0.747315	0.74005	0.644413
CD247_210031_at	KIF4A_218355_at	TGS1_219231_at	0.690476	0.734694	0.75	0.636364	0.704403	0.697368	0.686567	0.554688	0.78242	0.747852	0.773632	0.640625
CD46_208783_s_at	DCTD_201571_s_at	SQLE_213562_s_at	0.738095	0.693878	0.75	0.666667	0.748428	0.697368	0.731343	0.601562	0.801887	0.738453	0.741294	0.628788
CD48_204118_at	ELP4_203829_at	KIF4A_218355_at	0.785714	0.714286	0.833333	0.727273	0.72956	0.710526	0.686567	0.65625	0.782869	0.745435	0.767413	0.690814
CDC25A_204695_at	DNAJC9_213092_x_at	MYL3_205589_at	0.785714	0.734694	0.833333	0.757576	0.767296	0.723684	0.716418	0.640625	0.79395	0.730397	0.774876	0.741951
CDC45_204126_s_at	LEMD3_218604_at	SQLE_213577_at	0.690476	0.714286	0.833333	0.606061	0.767296	0.697368	0.701493	0.617188	0.789757	0.772825	0.746269	0.68892
CDC45_204126_s_at	LEMD3_218604_at	TNFRSF10B_209295_at	0.714286	0.714286	0.833333	0.575758	0.735849	0.697368	0.701493	0.664062	0.787511	0.752685	0.753731	0.679451
CDC45_204126_s_at	LEMD3_218604_at	ZBTB16_205883_at	0.690476	0.734694	0.75	0.636364	0.72327	0.697368	0.701493	0.695312	0.787361	0.741139	0.746269	0.691051
CDC45_204126_s_at	RALA_214435_x_at	SLC35E3_218988_at	0.690476	0.734694	0.75	0.757576	0.761006	0.684211	0.716418	0.5625	0.784816	0.754834	0.767413	0.704545
CENPE_205046_at	MTO1_222014_x_at	SQLE_213577_at	0.690476	0.714286	0.75	0.787879	0.792453	0.723684	0.686567	0.539062	0.790656	0.752417	0.792289	0.695549
CHRNA3_211587_x_at	ELOVL5_208788_at	MRPS17_218982_s_at	0.761905	0.755102	0.75	0.787879	0.691824	0.684211	0.731343	0.664062	0.781821	0.738453	0.800995	0.738163
CLTCL1_205944_s_at	DLG3_212727_at	RACGAP1_222077_s_at	0.714286	0.714286	0.75	0.757576	0.742138	0.723684	0.686567	0.671875	0.797394	0.750269	0.792289	0.716383
CLTCL1_205944_s_at	SQLE_213577_at	TNFRSF25_211282_x_at	0.761905	0.693878	0.75	0.636364	0.704403	0.697368	0.686567	0.523438	0.787511	0.747852	0.743781	0.636127
COPB1_201358_s_at	DCTD_201571_s_at	SQLE_213562_s_at	0.785714	0.714286	0.75	0.606061	0.742138	0.723684	0.686567	0.617188	0.799042	0.742213	0.736318	0.641572
CREB1_204312_x_at	DLG3_212727_at	RACGAP1_222077_s_at	0.738095	0.693878	0.75	0.575758	0.72327	0.75	0.686567	0.679688	0.78242	0.732814	0.745025	0.658854
CTNNA1_215883_at	DCTD_201571_s_at	SQLE_213562_s_at	0.738095	0.693878	0.75	0.636364	0.748428	0.684211	0.701493	0.617188	0.793801	0.736574	0.735075	0.650331
CTTN_214073_at	CXCL12_203666_at	TMEM183A_212164_at	0.761905	0.693878	0.75	0.575758	0.710692	0.723684	0.731343	0.671875	0.78841	0.733888	0.767413	0.670928
CTTN_214073_at	DSCC1_219000_s_at	TMEM183A_212164_at	0.690476	0.714286	0.75	0.636364	0.805031	0.697368	0.701493	0.640625	0.7941	0.780075	0.810945	0.691051
CTTN_214073_at	FLJ14107_207287_at	KIF4A_218355_at	0.738095	0.693878	0.75	0.636364	0.72327	0.710526	0.716418	0.648438	0.792004	0.738722	0.747512	0.700994
CTTN_214073_at	PLSCR4_218901_at	TMEM183A_212164_at	0.690476	0.714286	0.75	0.636364	0.691824	0.684211	0.746269	0.601562	0.784067	0.745166	0.767413	0.688447
CTTN_214073_at	PRKD3_218236_s_at	TRIP13_204033_at	0.690476	0.714286	0.75	0.666667	0.767296	0.736842	0.686567	0.71875	0.790506	0.735231	0.783582	0.726562
CXCL12_203666_at	ELOVL5_208788_at	PPIA_201293_x_at	0.690476	0.693878	0.75	0.787879	0.698113	0.710526	0.761194	0.679688	0.781821	0.734157	0.800995	0.743371
CYCS_208905_at	KIF4A_218355_at	LGR4_218326_s_at	0.714286	0.693878	0.833333	0.727273	0.716981	0.697368	0.686567	0.625	0.784816	0.733888	0.768657	0.674953
DCLRE1C_222233_s_at	DLG3_212727_at	RACGAP1_222077_s_at	0.714286	0.714286	0.833333	0.666667	0.698113	0.763158	0.686567	0.6875	0.789907	0.737111	0.75995	0.669271
DCTD_201571_s_at	DNAJC9_213088_s_at	SQLE_213562_s_at	0.761905	0.714286	0.75	0.666667	0.710692	0.697368	0.701493	0.5625	0.80608	0.732009	0.733831	0.66643
DCTD_201571_s_at	DNTTIP2_202776_at	SQLE_213562_s_at	0.785714	0.714286	0.75	0.636364	0.773585	0.736842	0.701493	0.601562	0.802785	0.741139	0.731343	0.639915
DCTD_201571_s_at	DUSP11_202703_at	SQLE_213562_s_at	0.738095	0.734694	0.833333	0.69697	0.72327	0.697368	0.686567	0.601562	0.800689	0.737111	0.7301	0.649621
DCTD_201571_s_at	DYNLT1_201999_s_at	SQLE_213562_s_at	0.809524	0.693878	0.75	0.666667	0.716981	0.684211	0.686567	0.601562	0.809224	0.736037	0.747512	0.641335
DCTD_201571_s_at	ESD_215096_s_at	SQLE_213562_s_at	0.714286	0.693878	0.75	0.636364	0.792453	0.75	0.701493	0.640625	0.80024	0.738453	0.746269	0.632102
DCTD_201571_s_at	FAM172A_212936_at	SQLE_213562_s_at	0.833333	0.734694	0.75	0.666667	0.748428	0.697368	0.686567	0.617188	0.803384	0.740602	0.741294	0.637074
DCTD_201571_s_at	FASTKD1_219002_at	SQLE_213562_s_at	0.785714	0.693878	0.75	0.606061	0.779874	0.710526	0.701493	0.625	0.799641	0.731472	0.736318	0.651989
DCTD_201571_s_at	FBXO28_202271_at	SQLE_213562_s_at	0.738095	0.714286	0.833333	0.69697	0.72956	0.684211	0.731343	0.617188	0.798143	0.745166	0.736318	0.643939
DCTD_201571_s_at	FBXO28_202272_s_at	SQLE_213562_s_at	0.833333	0.693878	0.75	0.666667	0.710692	0.684211	0.686567	0.59375	0.810872	0.739527	0.7301	0.660275
DCTD_201571_s_at	FOXH1_207644_at	SQLE_213562_s_at	0.761905	0.693878	0.75	0.636364	0.735849	0.697368	0.686567	0.601562	0.79425	0.731472	0.742537	0.641335
DCTD_201571_s_at	G3BP2_208841_s_at	SQLE_213562_s_at	0.761905	0.693878	0.916667	0.666667	0.72327	0.684211	0.731343	0.632812	0.805331	0.746241	0.778607	0.651042
DCTD_201571_s_at	GHITM_209248_at	SQLE_213562_s_at	0.785714	0.755102	0.75	0.69697	0.710692	0.697368	0.686567	0.585938	0.792004	0.748657	0.758706	0.642045
DCTD_201571_s_at	GOLGA4_201567_s_at	SQLE_213562_s_at	0.785714	0.693878	0.75	0.606061	0.761006	0.723684	0.701493	0.648438	0.802037	0.741139	0.7301	0.635653
DCTD_201571_s_at	GPR153_64942_at	SQLE_213562_s_at	0.785714	0.714286	0.75	0.69697	0.761006	0.710526	0.716418	0.585938	0.795448	0.732546	0.737562	0.648438
DCTD_201571_s_at	GTSE1_211040_x_at	SQLE_213562_s_at	0.690476	0.714286	0.75	0.666667	0.773585	0.697368	0.716418	0.5625	0.796646	0.731203	0.732587	0.630445
DCTD_201571_s_at	HDAC11_219847_at	SQLE_213562_s_at	0.738095	0.714286	0.75	0.666667	0.735849	0.684211	0.716418	0.578125	0.796346	0.733351	0.736318	0.641098
DCTD_201571_s_at	HMGCR_202540_s_at	SQLE_213562_s_at	0.785714	0.693878	0.75	0.636364	0.773585	0.723684	0.716418	0.65625	0.795298	0.732009	0.737562	0.647017
DCTD_201571_s_at	HNRNPH2_201132_at	SQLE_213562_s_at	0.761905	0.693878	0.75	0.69697	0.767296	0.710526	0.716418	0.601562	0.798293	0.731203	0.732587	0.630682
DCTD_201571_s_at	HSPD1_200807_s_at	SQLE_213562_s_at	0.761905	0.693878	0.75	0.636364	0.72956	0.697368	0.701493	0.625	0.796646	0.744629	0.7301	0.667377
DCTD_201571_s_at	ICAM1_215485_s_at	SQLE_213562_s_at	0.785714	0.734694	0.75	0.69697	0.698113	0.697368	0.716418	0.585938	0.801438	0.737111	0.75995	0.647727
DCTD_201571_s_at	IGHA1_216542_x_at	SQLE_213562_s_at	0.714286	0.693878	0.75	0.636364	0.786164	0.763158	0.746269	0.65625	0.805331	0.739796	0.731343	0.6366
DCTD_201571_s_at	IMMT_200955_at	SQLE_213562_s_at	0.809524	0.714286	0.75	0.606061	0.742138	0.697368	0.686567	0.601562	0.797544	0.738185	0.748756	0.643466
DCTD_201571_s_at	IPO5_211953_s_at	SQLE_213562_s_at	0.738095	0.714286	0.833333	0.606061	0.761006	0.684211	0.716418	0.59375	0.800988	0.740602	0.766169	0.611742
DCTD_201571_s_at	KIAA1279_212453_at	SQLE_213562_s_at	0.785714	0.714286	0.75	0.69697	0.716981	0.710526	0.731343	0.609375	0.799042	0.735499	0.745025	0.636127
DCTD_201571_s_at	KPNA3_221502_at	SQLE_213562_s_at	0.738095	0.693878	0.75	0.636364	0.754717	0.723684	0.731343	0.609375	0.7944	0.732546	0.741294	0.632102
DCTD_201571_s_at	LGR4_218326_s_at	SQLE_213562_s_at	0.714286	0.693878	0.75	0.606061	0.792453	0.710526	0.701493	0.625	0.811321	0.741139	0.732587	0.620739
DCTD_201571_s_at	MAPK7_207292_s_at	SQLE_213562_s_at	0.809524	0.714286	0.75	0.69697	0.72327	0.710526	0.701493	0.609375	0.792752	0.738185	0.732587	0.651042
DCTD_201571_s_at	MAPK9_203218_at	SQLE_213562_s_at	0.785714	0.693878	0.75	0.666667	0.748428	0.710526	0.716418	0.648438	0.796945	0.73174	0.741294	0.640862
DCTD_201571_s_at	MARCH7_202653_s_at	SQLE_213562_s_at	0.809524	0.693878	0.75	0.69697	0.735849	0.697368	0.701493	0.585938	0.801288	0.733083	0.7301	0.64536
DCTD_201571_s_at	MED4_217843_s_at	SQLE_213562_s_at	0.761905	0.693878	0.75	0.666667	0.748428	0.684211	0.701493	0.601562	0.796496	0.733888	0.742537	0.636127
DCTD_201571_s_at	MRPS28_219819_s_at	SQLE_213562_s_at	0.761905	0.714286	0.75	0.666667	0.735849	0.710526	0.716418	0.59375	0.793052	0.735499	0.742537	0.622633
DCTD_201571_s_at	MRS2_218536_at	SQLE_213562_s_at	0.738095	0.693878	0.75	0.636364	0.767296	0.710526	0.686567	0.59375	0.794999	0.745972	0.731343	0.646544
DCTD_201571_s_at	MT1F_217165_x_at	SQLE_213562_s_at	0.761905	0.714286	0.75	0.69697	0.735849	0.697368	0.716418	0.59375	0.801737	0.732009	0.732587	0.658617
DCTD_201571_s_at	MTDH_212250_at	SQLE_213562_s_at	0.761905	0.77551	0.75	0.69697	0.767296	0.697368	0.701493	0.554688	0.792752	0.740064	0.743781	0.637311
DCTD_201571_s_at	MUT_202960_s_at	SQLE_213562_s_at	0.809524	0.714286	0.75	0.666667	0.704403	0.684211	0.686567	0.585938	0.796646	0.742213	0.742537	0.631629
DCTD_201571_s_at	MYO15B_219173_at	SQLE_213562_s_at	0.738095	0.693878	0.75	0.575758	0.698113	0.684211	0.701493	0.679688	0.797394	0.730934	0.748756	0.662405
DCTD_201571_s_at	MYT1_215822_x_at	SQLE_213562_s_at	0.738095	0.734694	0.75	0.69697	0.754717	0.684211	0.686567	0.585938	0.7944	0.734425	0.733831	0.634706
DCTD_201571_s_at	NEK4_204634_at	SQLE_213562_s_at	0.785714	0.693878	0.75	0.636364	0.754717	0.723684	0.731343	0.648438	0.797245	0.737379	0.736318	0.646544
DCTD_201571_s_at	NFE2L2_201146_at	SQLE_213562_s_at	0.761905	0.714286	0.75	0.636364	0.748428	0.684211	0.686567	0.578125	0.803384	0.735499	0.731343	0.631155
DCTD_201571_s_at	NME7_219553_at	SQLE_213562_s_at	0.809524	0.693878	0.75	0.636364	0.761006	0.710526	0.686567	0.671875	0.807278	0.731472	0.731343	0.629972
DCTD_201571_s_at	NSUN5_203802_x_at	SQLE_213562_s_at	0.761905	0.714286	0.75	0.666667	0.742138	0.710526	0.701493	0.601562	0.791554	0.73174	0.732587	0.638968
DCTD_201571_s_at	NSUN5P2_213460_x_at	SQLE_213562_s_at	0.761905	0.734694	0.75	0.727273	0.735849	0.684211	0.731343	0.609375	0.794699	0.730666	0.7301	0.638731
DCTD_201571_s_at	NUDT7_215818_at	SQLE_213562_s_at	0.761905	0.734694	0.75	0.69697	0.761006	0.684211	0.716418	0.578125	0.791854	0.732009	0.75	0.648437
DCTD_201571_s_at	PDHX_203067_at	SQLE_213562_s_at	0.738095	0.734694	0.75	0.606061	0.742138	0.710526	0.716418	0.601562	0.793052	0.746509	0.735075	0.655066
DCTD_201571_s_at	PGLYRP1_207384_at	SQLE_213562_s_at	0.761905	0.714286	0.75	0.69697	0.748428	0.710526	0.686567	0.59375	0.798293	0.730666	0.732587	0.635653
DCTD_201571_s_at	PIBF1_213239_at	SQLE_213562_s_at	0.738095	0.693878	0.75	0.666667	0.779874	0.684211	0.716418	0.585938	0.802037	0.730934	0.735075	0.617661
DCTD_201571_s_at	PLA2G3_220780_at	SQLE_213562_s_at	0.761905	0.734694	0.75	0.666667	0.742138	0.697368	0.716418	0.570312	0.803833	0.732814	0.732587	0.631629
DCTD_201571_s_at	PLEKHA5_220952_s_at	SQLE_213562_s_at	0.761905	0.734694	0.75	0.69697	0.735849	0.710526	0.686567	0.59375	0.796496	0.737916	0.758706	0.631629
DCTD_201571_s_at	PNOC_205901_at	SQLE_213562_s_at	0.761905	0.693878	0.75	0.666667	0.742138	0.710526	0.701493	0.609375	0.802186	0.737379	0.737562	0.628078
DCTD_201571_s_at	PNPLA3_220675_s_at	SQLE_213562_s_at	0.738095	0.714286	0.75	0.636364	0.748428	0.684211	0.701493	0.601562	0.798143	0.730129	0.74005	0.649148
DCTD_201571_s_at	PPAT_209434_s_at	SQLE_213562_s_at	0.785714	0.734694	0.833333	0.666667	0.72327	0.684211	0.686567	0.5625	0.803983	0.750806	0.757463	0.653883
DCTD_201571_s_at	PRPF4_209161_at	SQLE_213562_s_at	0.714286	0.734694	0.75	0.666667	0.773585	0.697368	0.701493	0.640625	0.793651	0.734962	0.742537	0.660511
DCTD_201571_s_at	PSMA2_201316_at	SQLE_213562_s_at	0.738095	0.693878	0.75	0.636364	0.748428	0.723684	0.701493	0.632812	0.796646	0.730397	0.737562	0.642756
DCTD_201571_s_at	PSMA2_201317_s_at	SQLE_213562_s_at	0.785714	0.714286	0.75	0.69697	0.72956	0.723684	0.686567	0.585938	0.800389	0.743824	0.738806	0.646544
DCTD_201571_s_at	PSMD10_219485_s_at	SQLE_213562_s_at	0.738095	0.693878	0.75	0.636364	0.748428	0.684211	0.716418	0.59375	0.795897	0.745166	0.752488	0.640625
DCTD_201571_s_at	PSMD12_202353_s_at	SQLE_213562_s_at	0.785714	0.693878	0.75	0.606061	0.754717	0.684211	0.686567	0.578125	0.795298	0.730666	0.747512	0.627367
DCTD_201571_s_at	PTBP2_218683_at	SQLE_213562_s_at	0.761905	0.693878	0.75	0.636364	0.779874	0.736842	0.701493	0.601562	0.791255	0.730934	0.7301	0.640152
DCTD_201571_s_at	RAB2A_208731_at	SQLE_213562_s_at	0.690476	0.693878	0.75	0.606061	0.748428	0.697368	0.686567	0.554688	0.793351	0.740064	0.746269	0.606771
DCTD_201571_s_at	RAB4A_206272_at	SQLE_213562_s_at	0.738095	0.693878	0.75	0.727273	0.735849	0.697368	0.701493	0.59375	0.798592	0.744092	0.743781	0.647491
DCTD_201571_s_at	RAP1B_200833_s_at	SQLE_213562_s_at	0.738095	0.714286	0.75	0.666667	0.779874	0.723684	0.686567	0.625	0.795448	0.740064	0.733831	0.644176
DCTD_201571_s_at	RCN2_201486_at	SQLE_213562_s_at	0.738095	0.734694	0.75	0.666667	0.698113	0.697368	0.701493	0.585938	0.795897	0.746241	0.747512	0.646307
DCTD_201571_s_at	RNF14_201824_at	SQLE_213562_s_at	0.738095	0.693878	0.75	0.636364	0.761006	0.697368	0.686567	0.617188	0.792603	0.730129	0.7301	0.636364
DCTD_201571_s_at	RPIA_212973_at	SQLE_213562_s_at	0.738095	0.693878	0.75	0.666667	0.754717	0.710526	0.701493	0.609375	0.799341	0.73362	0.731343	0.637311
DCTD_201571_s_at	RPL24_200013_at	SQLE_213562_s_at	0.738095	0.714286	0.75	0.666667	0.761006	0.710526	0.686567	0.617188	0.79979	0.738453	0.736318	0.637074
DCTD_201571_s_at	RPP40_213427_at	SQLE_213562_s_at	0.761905	0.693878	0.75	0.666667	0.710692	0.710526	0.686567	0.585938	0.796646	0.734425	0.741294	0.666903
DCTD_201571_s_at	RRP15_219037_at	SQLE_213562_s_at	0.809524	0.734694	0.833333	0.69697	0.735849	0.697368	0.686567	0.523438	0.815064	0.765038	0.746269	0.657434
DCTD_201571_s_at	RTF1_212301_at	SQLE_213562_s_at	0.785714	0.714286	0.75	0.666667	0.72327	0.710526	0.686567	0.609375	0.794849	0.731472	0.732587	0.634943
DCTD_201571_s_at	RUNX1_211620_x_at	SQLE_213562_s_at	0.785714	0.755102	0.75	0.666667	0.72956	0.710526	0.701493	0.554688	0.802186	0.784909	0.745025	0.65696
DCTD_201571_s_at	SAE1_217946_s_at	SQLE_213562_s_at	0.833333	0.714286	0.75	0.636364	0.704403	0.697368	0.686567	0.625	0.801438	0.734694	0.735075	0.647254
DCTD_201571_s_at	SCP2_211733_x_at	SQLE_213562_s_at	0.833333	0.693878	0.75	0.666667	0.748428	0.723684	0.686567	0.609375	0.799641	0.734425	0.751244	0.62358
DCTD_201571_s_at	SDCCAG1_218649_x_at	SQLE_213562_s_at	0.785714	0.693878	0.75	0.636364	0.735849	0.710526	0.686567	0.625	0.801438	0.732814	0.741294	0.632576
DCTD_201571_s_at	SEC61G_203484_at	SQLE_213562_s_at	0.761905	0.693878	0.75	0.636364	0.754717	0.697368	0.701493	0.648438	0.794999	0.737111	0.743781	0.649148
DCTD_201571_s_at	SFTPB_213936_x_at	SQLE_213562_s_at	0.714286	0.693878	0.75	0.69697	0.754717	0.723684	0.686567	0.585938	0.798892	0.732546	0.736318	0.631866
DCTD_201571_s_at	SIRT1_218878_s_at	SQLE_213562_s_at	0.761905	0.714286	0.833333	0.69697	0.735849	0.710526	0.716418	0.578125	0.795597	0.741139	0.737562	0.641572
DCTD_201571_s_at	SMS_202043_s_at	SQLE_213562_s_at	0.761905	0.693878	0.75	0.666667	0.754717	0.723684	0.686567	0.632812	0.792004	0.733888	0.732587	0.647964
DCTD_201571_s_at	SNRNP27_212440_at	SQLE_213562_s_at	0.809524	0.734694	0.75	0.636364	0.748428	0.684211	0.701493	0.617188	0.804283	0.73362	0.745025	0.639678
DCTD_201571_s_at	SQLE_213562_s_at	SRP72_208801_at	0.785714	0.693878	0.833333	0.575758	0.72327	0.697368	0.701493	0.609375	0.804882	0.745435	0.75995	0.638968
DCTD_201571_s_at	SQLE_213562_s_at	STAG2_209022_at	0.738095	0.714286	0.75	0.69697	0.767296	0.697368	0.686567	0.578125	0.80024	0.734157	0.732587	0.637311
DCTD_201571_s_at	SQLE_213562_s_at	STK38L_212565_at	0.761905	0.714286	0.833333	0.666667	0.761006	0.684211	0.701493	0.609375	0.789458	0.73174	0.781095	0.64536
DCTD_201571_s_at	SQLE_213562_s_at	TBX5_211886_s_at	0.738095	0.714286	0.75	0.69697	0.748428	0.684211	0.701493	0.59375	0.792752	0.731203	0.746269	0.647964
DCTD_201571_s_at	SQLE_213562_s_at	TFAM_203177_x_at	0.785714	0.693878	0.75	0.636364	0.748428	0.710526	0.701493	0.625	0.79425	0.733083	0.741294	0.649148
DCTD_201571_s_at	SQLE_213562_s_at	TFB2M_218605_at	0.785714	0.714286	0.75	0.545455	0.72956	0.697368	0.701493	0.617188	0.799641	0.749463	0.732587	0.640388
DCTD_201571_s_at	SQLE_213562_s_at	TGDS_208249_s_at	0.761905	0.693878	0.75	0.545455	0.767296	0.710526	0.701493	0.617188	0.801587	0.730129	0.733831	0.637547
DCTD_201571_s_at	SQLE_213562_s_at	TM2D3_221702_s_at	0.785714	0.693878	0.75	0.575758	0.735849	0.710526	0.701493	0.632812	0.796496	0.737379	0.735075	0.629735
DCTD_201571_s_at	SQLE_213562_s_at	TMX1_209476_at	0.785714	0.693878	0.75	0.545455	0.754717	0.723684	0.701493	0.632812	0.803684	0.739259	0.751244	0.626184
DCTD_201571_s_at	SQLE_213562_s_at	TRA2B_200893_at	0.761905	0.693878	0.75	0.666667	0.767296	0.723684	0.716418	0.625	0.798143	0.73362	0.738806	0.640625
DCTD_201571_s_at	SQLE_213562_s_at	TRMT11_218877_s_at	0.714286	0.693878	0.75	0.606061	0.735849	0.723684	0.686567	0.601562	0.796346	0.737379	0.74005	0.643939
DCTD_201571_s_at	SQLE_213562_s_at	TRMT61B_221229_s_at	0.761905	0.693878	0.75	0.636364	0.754717	0.710526	0.716418	0.617188	0.796795	0.735231	0.74005	0.638021
DCTD_201571_s_at	SQLE_213562_s_at	TSPYL1_221493_at	0.738095	0.734694	0.75	0.727273	0.735849	0.684211	0.686567	0.585938	0.795897	0.740602	0.735075	0.642045
DCTD_201571_s_at	SQLE_213562_s_at	TSPYL4_212928_at	0.761905	0.734694	0.75	0.666667	0.735849	0.710526	0.731343	0.585938	0.793651	0.732546	0.741294	0.635653
DCTD_201571_s_at	SQLE_213562_s_at	TTLL3_210129_s_at	0.809524	0.693878	0.833333	0.606061	0.716981	0.723684	0.686567	0.625	0.803983	0.748926	0.74005	0.656723
DCTD_201571_s_at	SQLE_213562_s_at	TULP4_218184_at	0.785714	0.693878	0.75	0.666667	0.742138	0.684211	0.686567	0.609375	0.795448	0.740333	0.733831	0.64465
DCTD_201571_s_at	SQLE_213562_s_at	UBE2D3_200667_at	0.738095	0.734694	0.75	0.727273	0.742138	0.697368	0.686567	0.578125	0.798742	0.745166	0.746269	0.637784
DCTD_201571_s_at	SQLE_213562_s_at	VBP1_201472_at	0.785714	0.714286	0.75	0.636364	0.754717	0.697368	0.701493	0.617188	0.803684	0.737379	0.752488	0.632102
DCTD_201571_s_at	SQLE_213562_s_at	VDAC2_211662_s_at	0.785714	0.734694	0.75	0.666667	0.72956	0.710526	0.701493	0.59375	0.799491	0.73362	0.731343	0.651752
DCTD_201571_s_at	SQLE_213562_s_at	WDR44_219297_at	0.761905	0.714286	0.833333	0.666667	0.748428	0.723684	0.686567	0.585938	0.79395	0.732277	0.752488	0.648201
DCTD_201571_s_at	SQLE_213562_s_at	WDYHV1_219060_at	0.738095	0.714286	0.75	0.636364	0.742138	0.75	0.686567	0.664062	0.786613	0.736305	0.74005	0.645597
DCTD_201571_s_at	SQLE_213562_s_at	YIPF6_212342_at	0.785714	0.734694	0.75	0.666667	0.735849	0.697368	0.686567	0.585938	0.799641	0.756982	0.745025	0.649858
DCTD_201571_s_at	SQLE_213562_s_at	YY1_200047_s_at	0.785714	0.693878	0.75	0.666667	0.72327	0.710526	0.686567	0.632812	0.798892	0.731203	0.745025	0.641335
DCTD_201571_s_at	SQLE_213562_s_at	ZCCHC10_221193_s_at	0.785714	0.693878	0.75	0.666667	0.754717	0.697368	0.716418	0.640625	0.797095	0.734694	0.732587	0.651042
DENR_221509_at	ELOVL5_208788_at	IGFBP6_203851_at	0.690476	0.714286	0.75	0.848485	0.735849	0.684211	0.731343	0.648438	0.78212	0.751343	0.843284	0.762547
DIRAS3_215506_s_at	POLR3E_218016_s_at	RRP15_219037_at	0.833333	0.693878	0.75	0.69697	0.72327	0.789474	0.731343	0.789062	0.811171	0.74275	0.761194	0.74858
DIRAS3_215506_s_at	SGSM2_217538_at	SQLE_213577_at	0.690476	0.755102	0.75	0.787879	0.735849	0.697368	0.776119	0.578125	0.7941	0.752954	0.741294	0.692945
DLG3_212727_at	DUT_209932_s_at	RACGAP1_222077_s_at	0.785714	0.734694	0.833333	0.727273	0.685535	0.736842	0.686567	0.617188	0.781222	0.749731	0.773632	0.678504
DLG3_212727_at	ELOVL5_208788_at	MAD2L1_203362_s_at	0.738095	0.734694	0.833333	0.818182	0.761006	0.684211	0.701493	0.570312	0.784666	0.752148	0.797264	0.738636
DLG3_212727_at	ELOVL5_208788_at	MRPS17_218982_s_at	0.690476	0.714286	0.75	0.727273	0.786164	0.710526	0.701493	0.609375	0.794549	0.768797	0.764925	0.703125
DLG3_212727_at	ELOVL5_208788_at	RNF139_209510_at	0.690476	0.714286	0.75	0.727273	0.748428	0.710526	0.731343	0.539062	0.806529	0.760473	0.830846	0.647254
DLG3_212727_at	FGFR2_208234_x_at	RACGAP1_222077_s_at	0.785714	0.734694	0.833333	0.69697	0.685535	0.75	0.701493	0.625	0.783618	0.760741	0.777363	0.690341
DLG3_212727_at	FNBP4_212232_at	RACGAP1_222077_s_at	0.785714	0.714286	0.75	0.666667	0.716981	0.75	0.686567	0.703125	0.785265	0.73899	0.772388	0.674953
DLG3_212727_at	GOLT1B_218193_s_at	KIF2C_209408_at	0.809524	0.693878	0.916667	0.69697	0.735849	0.723684	0.686567	0.59375	0.807877	0.730934	0.787313	0.698864
DLG3_212727_at	HTR1B_210799_at	RACGAP1_222077_s_at	0.833333	0.714286	0.833333	0.757576	0.704403	0.75	0.701493	0.640625	0.784217	0.748657	0.787313	0.696733
DLG3_212727_at	KIAA0240_213208_at	RACGAP1_222077_s_at	0.785714	0.693878	0.833333	0.666667	0.691824	0.75	0.686567	0.679688	0.780773	0.742481	0.771144	0.68892
DLG3_212727_at	KIAA0494_201777_s_at	RACGAP1_222077_s_at	0.761905	0.714286	0.75	0.636364	0.691824	0.684211	0.701493	0.65625	0.787212	0.740064	0.767413	0.665009
DLG3_212727_at	KIF4A_218355_at	LGR4_218326_s_at	0.714286	0.693878	0.75	0.666667	0.742138	0.736842	0.686567	0.632812	0.787212	0.764501	0.736318	0.674716
DLG3_212727_at	LOC100272216_213089_at	RACGAP1_222077_s_at	0.690476	0.714286	0.833333	0.727273	0.767296	0.697368	0.686567	0.632812	0.783618	0.744361	0.766169	0.681818
DLG3_212727_at	LOC150776_207856_s_at	RACGAP1_222077_s_at	0.761905	0.693878	0.833333	0.606061	0.698113	0.684211	0.716418	0.710938	0.791105	0.736037	0.803483	0.681581
DLG3_212727_at	MYL1_209888_s_at	RACGAP1_222077_s_at	0.833333	0.693878	0.833333	0.727273	0.698113	0.763158	0.686567	0.65625	0.805481	0.74812	0.778607	0.692708
DLG3_212727_at	NUP210_220035_at	RACGAP1_222077_s_at	0.690476	0.734694	0.833333	0.69697	0.742138	0.684211	0.686567	0.570312	0.780323	0.755908	0.767413	0.667614
DLG3_212727_at	PADI3_220779_at	RACGAP1_222077_s_at	0.833333	0.714286	0.833333	0.69697	0.685535	0.710526	0.686567	0.617188	0.784666	0.752148	0.773632	0.680398
DLG3_212727_at	PDK2_213724_s_at	RACGAP1_222077_s_at	0.785714	0.734694	0.75	0.69697	0.685535	0.736842	0.686567	0.664062	0.786313	0.746778	0.761194	0.682765
DLG3_212727_at	PGAP2_215293_s_at	SQLE_209218_at	0.761905	0.714286	0.75	0.606061	0.72956	0.684211	0.716418	0.65625	0.800839	0.742481	0.754975	0.620028
DLG3_212727_at	PRPS1_208447_s_at	RACGAP1_222077_s_at	0.785714	0.714286	0.75	0.575758	0.72327	0.736842	0.701493	0.664062	0.784067	0.747852	0.75995	0.661458
DLG3_212727_at	RACGAP1_222077_s_at	RBBP4_210371_s_at	0.738095	0.693878	0.75	0.69697	0.742138	0.763158	0.701493	0.71875	0.792153	0.732277	0.771144	0.700758
DLG3_212727_at	RACGAP1_222077_s_at	SGCD_214492_at	0.809524	0.693878	0.75	0.69697	0.72956	0.684211	0.686567	0.632812	0.791854	0.737916	0.799751	0.689867
DLG3_212727_at	RACGAP1_222077_s_at	SLN_205374_at	0.833333	0.714286	0.833333	0.727273	0.685535	0.723684	0.686567	0.609375	0.799191	0.75	0.772388	0.684186
DLG3_212727_at	RACGAP1_222077_s_at	SMCR7L_221516_s_at	0.761905	0.693878	0.833333	0.666667	0.716981	0.697368	0.686567	0.617188	0.791255	0.731203	0.771144	0.674479
DLG3_212727_at	RACGAP1_222077_s_at	TAOK2_204878_s_at	0.738095	0.734694	0.75	0.69697	0.685535	0.697368	0.686567	0.601562	0.781372	0.737916	0.753731	0.674479
DLG3_212727_at	RACGAP1_222077_s_at	TGM5_207911_s_at	0.833333	0.734694	0.833333	0.727273	0.685535	0.710526	0.701493	0.617188	0.783618	0.756176	0.772388	0.690104
DLG3_212727_at	RACGAP1_222077_s_at	TLN1_203254_s_at	0.738095	0.714286	0.75	0.575758	0.698113	0.789474	0.701493	0.75	0.781072	0.745704	0.774876	0.677794
DLG3_212727_at	RACGAP1_222077_s_at	TRA2A_213593_s_at	0.738095	0.693878	0.75	0.727273	0.716981	0.710526	0.686567	0.601562	0.785864	0.744092	0.758706	0.674242
DLG3_212727_at	RACGAP1_222077_s_at	TRAF5_204352_at	0.761905	0.734694	0.833333	0.666667	0.704403	0.697368	0.686567	0.640625	0.781521	0.749194	0.766169	0.670928
DLG3_212727_at	RACGAP1_222077_s_at	TSPO2_215449_at	0.785714	0.693878	0.75	0.727273	0.716981	0.723684	0.686567	0.625	0.784666	0.758861	0.764925	0.690341
DLG3_212727_at	RACGAP1_222077_s_at	USP34_212066_s_at	0.714286	0.693878	0.833333	0.69697	0.761006	0.736842	0.686567	0.648438	0.782719	0.739527	0.793532	0.685369
DLG3_212727_at	RACGAP1_222077_s_at	WDR19_220917_s_at	0.738095	0.714286	0.833333	0.69697	0.735849	0.710526	0.701493	0.648438	0.782869	0.742481	0.768657	0.700994
DLG3_212727_at	SQLE_209218_at	WDR3_218882_s_at	0.761905	0.714286	0.75	0.575758	0.767296	0.684211	0.686567	0.679688	0.789608	0.75	0.74005	0.619318
DNAJC9_213092_x_at	EIF2S2_208725_at	GOLT1B_218193_s_at	0.690476	0.693878	0.75	0.69697	0.792453	0.736842	0.686567	0.734375	0.781072	0.754296	0.743781	0.754261
DNAJC9_213092_x_at	IL6ST_212195_at	PADI3_220779_at	0.714286	0.714286	0.75	0.727273	0.842767	0.736842	0.761194	0.65625	0.789158	0.740064	0.78607	0.730824
DNAJC9_213092_x_at	IL6ST_212196_at	MYL3_205589_at	0.738095	0.714286	0.833333	0.787879	0.823899	0.75	0.746269	0.578125	0.82375	0.737648	0.823383	0.739347
DNAJC9_213092_x_at	IL6ST_212196_at	PADI3_220779_at	0.690476	0.693878	0.833333	0.818182	0.81761	0.710526	0.701493	0.5625	0.790356	0.743824	0.829602	0.75
DNAJC9_213092_x_at	IL6ST_212196_at	POLE2_205909_at	0.714286	0.714286	0.75	0.818182	0.754717	0.697368	0.731343	0.601562	0.783618	0.731472	0.741294	0.742424
DNAJC9_213092_x_at	PADI3_220779_at	RRP7A_202937_x_at	0.714286	0.734694	0.75	0.636364	0.773585	0.697368	0.686567	0.71875	0.783618	0.744361	0.754975	0.725616
DPP6_207789_s_at	MTO1_222014_x_at	SQLE_213577_at	0.690476	0.693878	0.833333	0.818182	0.792453	0.684211	0.686567	0.484375	0.799341	0.748389	0.820896	0.68679
DPY19L4_213391_at	ELOVL5_208788_at	FOXM1_202580_x_at	0.714286	0.714286	0.75	0.757576	0.773585	0.697368	0.701493	0.585938	0.791704	0.740602	0.819652	0.698153
DPY19L4_213391_at	ELOVL5_208788_at	GGT5_205582_s_at	0.738095	0.714286	0.75	0.666667	0.735849	0.684211	0.701493	0.585938	0.787062	0.734425	0.808458	0.662879
DPY19L4_213391_at	ELOVL5_208788_at	KIF4A_218355_at	0.690476	0.755102	0.916667	0.787879	0.735849	0.697368	0.716418	0.609375	0.806379	0.748657	0.829602	0.72822
DPY19L4_213391_at	ELOVL5_208788_at	TK2_204277_s_at	0.738095	0.693878	0.75	0.69697	0.742138	0.684211	0.701493	0.59375	0.782719	0.730129	0.767413	0.679688
DSCC1_219000_s_at	EDEM3_220342_x_at	ELOVL5_214153_at	0.738095	0.714286	0.833333	0.515152	0.704403	0.710526	0.701493	0.648438	0.789757	0.751343	0.762438	0.66785
DSCC1_219000_s_at	ELOVL5_208788_at	FBXO28_202271_at	0.714286	0.693878	0.75	0.757576	0.761006	0.697368	0.701493	0.695312	0.793801	0.773631	0.835821	0.748343
DSCC1_219000_s_at	ELOVL5_208788_at	FMNL1_204789_at	0.761905	0.714286	0.75	0.727273	0.691824	0.710526	0.746269	0.648438	0.790806	0.781418	0.798507	0.766809
DSCC1_219000_s_at	IGHA1_217022_s_at	TMEM183A_212164_at	0.714286	0.714286	0.833333	0.545455	0.779874	0.684211	0.686567	0.648438	0.795148	0.751611	0.774876	0.623106
DSCC1_219000_s_at	MYO6_203215_s_at	STAG3L1_221191_at	0.690476	0.77551	0.833333	0.727273	0.754717	0.684211	0.686567	0.445312	0.788709	0.772825	0.754975	0.613873
EGR1_201693_s_at	SQLE_213577_at	TMEM183A_212164_at	0.761905	0.693878	0.75	0.575758	0.685535	0.697368	0.761194	0.601562	0.780174	0.737379	0.777363	0.640388
EIF2S2_208725_at	ELOVL5_208788_at	TIMM17A_215171_s_at	0.738095	0.693878	0.75	0.69697	0.716981	0.723684	0.746269	0.71875	0.781521	0.758324	0.79602	0.773674
EIF2S2_208725_at	ELOVL5_214153_at	TOMM70A_201519_at	0.714286	0.693878	0.833333	0.818182	0.704403	0.684211	0.686567	0.578125	0.780623	0.739796	0.732587	0.715436
ELOVL5_208788_at	EZR_208623_s_at	IGFBP6_203851_at	0.738095	0.714286	0.833333	0.787879	0.72956	0.684211	0.701493	0.65625	0.784067	0.731472	0.798507	0.770123
ELOVL5_208788_at	FAM82B_218549_s_at	IGFBP6_203851_at	0.785714	0.714286	0.75	0.787879	0.72327	0.710526	0.716418	0.625	0.792752	0.740064	0.823383	0.729167
ELOVL5_208788_at	FAM82B_218549_s_at	PPP1R16B_212750_at	0.785714	0.693878	0.75	0.666667	0.704403	0.697368	0.686567	0.640625	0.781372	0.751611	0.783582	0.703362
ELOVL5_208788_at	FAM82B_218549_s_at	TNFRSF10B_209295_at	0.761905	0.714286	0.833333	0.727273	0.691824	0.684211	0.761194	0.609375	0.782869	0.734962	0.78607	0.700521
ELOVL5_208788_at	FAM82B_218549_s_at	XBP1_200670_at	0.785714	0.755102	0.75	0.69697	0.710692	0.684211	0.716418	0.59375	0.780174	0.736842	0.774876	0.673295
ELOVL5_208788_at	FARP2_204511_at	IGFBP6_203851_at	0.809524	0.693878	0.75	0.727273	0.735849	0.684211	0.686567	0.664062	0.792153	0.738453	0.808458	0.731771
ELOVL5_208788_at	FHL1_210299_s_at	IGFBP6_203851_at	0.833333	0.714286	0.75	0.818182	0.704403	0.697368	0.701493	0.554688	0.787661	0.737648	0.80597	0.706676
ELOVL5_208788_at	FKBP3_218003_s_at	IGFBP6_203851_at	0.714286	0.693878	0.75	0.787879	0.748428	0.723684	0.731343	0.671875	0.782719	0.733351	0.825871	0.758523
ELOVL5_208788_at	FMNL1_204789_at	PPIA_211765_x_at	0.714286	0.734694	0.75	0.787879	0.710692	0.736842	0.791045	0.609375	0.78257	0.744898	0.792289	0.738636
ELOVL5_208788_at	FMNL1_204789_at	TIMM17A_215171_s_at	0.690476	0.714286	0.75	0.727273	0.716981	0.684211	0.776119	0.75	0.780473	0.741944	0.843284	0.772017
ELOVL5_208788_at	GLO1_200681_at	IGFBP6_203851_at	0.690476	0.693878	0.75	0.727273	0.72327	0.710526	0.731343	0.695312	0.780323	0.746241	0.802239	0.753551
ELOVL5_208788_at	HEBP2_203430_at	IGFBP6_203851_at	0.809524	0.693878	0.75	0.757576	0.72956	0.697368	0.746269	0.664062	0.79395	0.746241	0.822139	0.753788
ELOVL5_208788_at	HLA-DRB1_209312_x_at	PPIA_211765_x_at	0.714286	0.693878	0.916667	0.787879	0.716981	0.723684	0.716418	0.625	0.786912	0.735231	0.813433	0.735322
ELOVL5_208788_at	HLA-DRB1_215193_x_at	PPIA_211765_x_at	0.690476	0.693878	0.833333	0.787879	0.72327	0.736842	0.731343	0.617188	0.783917	0.743287	0.812189	0.731297
ELOVL5_208788_at	HSPD1_200807_s_at	IGFBP6_203851_at	0.738095	0.693878	0.75	0.787879	0.704403	0.723684	0.761194	0.695312	0.797394	0.74812	0.799751	0.765625
ELOVL5_208788_at	IGFBP4_201508_at	ZNF146_200050_at	0.761905	0.714286	0.916667	0.727273	0.735849	0.697368	0.701493	0.632812	0.795148	0.756445	0.833333	0.707386
ELOVL5_208788_at	IGFBP6_203851_at	JMJD6_212722_s_at	0.714286	0.693878	0.833333	0.787879	0.748428	0.710526	0.716418	0.671875	0.78242	0.731472	0.817164	0.754498
ELOVL5_208788_at	IGFBP6_203851_at	LIMK2_202193_at	0.761905	0.693878	0.75	0.787879	0.698113	0.684211	0.746269	0.546875	0.781971	0.730666	0.814677	0.744555
ELOVL5_208788_at	IGFBP6_203851_at	MRPS17_218982_s_at	0.761905	0.714286	0.833333	0.757576	0.704403	0.697368	0.686567	0.648438	0.813267	0.762889	0.80597	0.742424
ELOVL5_208788_at	IGFBP6_203851_at	MTERFD1_219363_s_at	0.690476	0.693878	0.75	0.787879	0.716981	0.710526	0.686567	0.59375	0.796795	0.740602	0.834577	0.741951
ELOVL5_208788_at	IGFBP6_203851_at	MUT_202960_s_at	0.738095	0.714286	0.833333	0.757576	0.754717	0.736842	0.686567	0.648438	0.780024	0.747046	0.856965	0.745739
ELOVL5_208788_at	IGFBP6_203851_at	NDUFB6_203613_s_at	0.690476	0.693878	0.833333	0.757576	0.748428	0.736842	0.686567	0.703125	0.789608	0.73174	0.833333	0.75071
ELOVL5_208788_at	IGFBP6_203851_at	NPIPL2_215920_s_at	0.761905	0.693878	0.916667	0.818182	0.716981	0.684211	0.686567	0.546875	0.802785	0.739796	0.807214	0.754261
ELOVL5_208788_at	IGFBP6_203851_at	PHKG2_203709_at	0.761905	0.714286	0.75	0.757576	0.716981	0.723684	0.761194	0.65625	0.797394	0.734157	0.804726	0.742424
ELOVL5_208788_at	IGFBP6_203851_at	POLR3C_209382_at	0.785714	0.714286	0.833333	0.757576	0.704403	0.684211	0.716418	0.648438	0.780773	0.743287	0.81592	0.761837
ELOVL5_208788_at	IGFBP6_203851_at	PPAT_209434_s_at	0.738095	0.714286	0.833333	0.757576	0.716981	0.684211	0.716418	0.632812	0.789907	0.752954	0.830846	0.738636
ELOVL5_208788_at	IGFBP6_203851_at	PPP2R1B_202885_s_at	0.785714	0.693878	0.833333	0.818182	0.710692	0.684211	0.701493	0.648438	0.780024	0.737648	0.812189	0.750947
ELOVL5_208788_at	IGFBP6_203851_at	PPP3CA_202429_s_at	0.738095	0.734694	0.833333	0.727273	0.811321	0.723684	0.701493	0.632812	0.806379	0.745166	0.771144	0.719223
ELOVL5_208788_at	IGFBP6_203851_at	PPP3CA_202457_s_at	0.738095	0.693878	0.75	0.727273	0.773585	0.723684	0.731343	0.632812	0.794549	0.740602	0.799751	0.727036
ELOVL5_208788_at	IGFBP6_203851_at	PRPF4_209161_at	0.714286	0.734694	0.833333	0.848485	0.710692	0.684211	0.731343	0.601562	0.787811	0.741676	0.838308	0.759233
ELOVL5_208788_at	IGFBP6_203851_at	RAB2A_208732_at	0.761905	0.693878	0.75	0.727273	0.685535	0.723684	0.701493	0.585938	0.788559	0.742481	0.854478	0.705966
ELOVL5_208788_at	IGFBP6_203851_at	RALA_214435_x_at	0.738095	0.693878	0.833333	0.878788	0.786164	0.736842	0.701493	0.5625	0.80009	0.750537	0.834577	0.761364
ELOVL5_208788_at	IGFBP6_203851_at	RRP15_219037_at	0.761905	0.755102	0.833333	0.818182	0.691824	0.736842	0.686567	0.640625	0.803534	0.756713	0.809701	0.75
ELOVL5_208788_at	IGFBP6_203851_at	SCARB2_215754_at	0.761905	0.693878	0.75	0.848485	0.72327	0.710526	0.686567	0.601562	0.788859	0.730666	0.791045	0.748816
ELOVL5_208788_at	IGFBP6_203851_at	SCGB2A1_205979_at	0.785714	0.693878	0.833333	0.757576	0.72956	0.736842	0.686567	0.617188	0.801438	0.736574	0.813433	0.737216
ELOVL5_208788_at	IGFBP6_203851_at	SLC17A9_219559_at	0.761905	0.714286	0.75	0.787879	0.735849	0.710526	0.701493	0.578125	0.781372	0.74812	0.792289	0.746922
ELOVL5_208788_at	IGFBP6_203851_at	SLC4A1AP_218682_s_at	0.761905	0.714286	0.75	0.848485	0.72327	0.684211	0.716418	0.59375	0.789757	0.732277	0.850746	0.753551
ELOVL5_208788_at	IGFBP6_203851_at	STARD5_213820_s_at	0.761905	0.693878	0.916667	0.848485	0.716981	0.684211	0.686567	0.585938	0.78212	0.743287	0.856965	0.730587
ELOVL5_208788_at	IGFBP6_203851_at	STARD8_206868_at	0.714286	0.693878	0.75	0.787879	0.748428	0.684211	0.701493	0.578125	0.786463	0.754565	0.80597	0.757339
ELOVL5_208788_at	IGFBP6_203851_at	TIMM17A_215171_s_at	0.785714	0.714286	0.833333	0.727273	0.710692	0.684211	0.716418	0.734375	0.797694	0.742213	0.853234	0.760653
ELOVL5_208788_at	IGFBP6_203851_at	TTK_204822_at	0.809524	0.734694	0.916667	0.909091	0.691824	0.684211	0.746269	0.570312	0.780773	0.751343	0.824627	0.785038
ELOVL5_208788_at	IGFBP6_203851_at	TXNDC9_211758_x_at	0.714286	0.693878	0.916667	0.727273	0.742138	0.710526	0.746269	0.703125	0.789907	0.738453	0.874378	0.731534
ELOVL5_208788_at	IGFBP6_203851_at	UBXN2B_212934_at	0.738095	0.714286	0.75	0.787879	0.72956	0.697368	0.791045	0.664062	0.791554	0.73174	0.808458	0.736506
ELOVL5_208788_at	IGFBP6_203851_at	ZNF767_219627_at	0.738095	0.734694	0.75	0.818182	0.72956	0.710526	0.761194	0.617188	0.783468	0.754028	0.810945	0.741477
ELOVL5_208788_at	IGFBP6_203851_at	ZWILCH_218349_s_at	0.690476	0.693878	0.75	0.787879	0.698113	0.697368	0.686567	0.609375	0.784217	0.748926	0.802239	0.744792
ELOVL5_208788_at	MCM4_212141_at	PPIA_201293_x_at	0.690476	0.714286	0.75	0.818182	0.72956	0.684211	0.776119	0.59375	0.781521	0.74087	0.761194	0.703125
ELOVL5_208788_at	MKI67_212021_s_at	MRPS17_218982_s_at	0.714286	0.734694	0.75	0.757576	0.742138	0.684211	0.776119	0.734375	0.798742	0.730397	0.773632	0.750947
ELOVL5_208788_at	MRPS17_218982_s_at	MYL4_216054_x_at	0.690476	0.693878	0.75	0.666667	0.72956	0.723684	0.746269	0.71875	0.780024	0.742213	0.75995	0.733428
ELOVL5_208788_at	MRPS17_218982_s_at	POLE2_205909_at	0.714286	0.693878	0.75	0.757576	0.742138	0.710526	0.746269	0.695312	0.805481	0.737111	0.738806	0.725616
ELOVL5_208788_at	MRPS17_218982_s_at	SSTR4_214556_at	0.738095	0.693878	0.75	0.727273	0.716981	0.697368	0.686567	0.640625	0.792902	0.763963	0.733831	0.726089
ELOVL5_208788_at	MRPS17_218982_s_at	ZMYM4_202049_s_at	0.714286	0.693878	0.75	0.757576	0.691824	0.684211	0.701493	0.640625	0.780024	0.73362	0.747512	0.708807
ELOVL5_208788_at	NBN_202905_x_at	PPIA_211765_x_at	0.714286	0.693878	0.75	0.878788	0.742138	0.684211	0.701493	0.4375	0.791255	0.73899	0.787313	0.689157
ELOVL5_208788_at	PLSCR4_218901_at	RRP15_219037_at	0.738095	0.714286	0.75	0.787879	0.704403	0.684211	0.686567	0.6875	0.781671	0.733888	0.731343	0.770597
ELOVL5_208788_at	PPAT_209434_s_at	SQLE_213577_at	0.714286	0.693878	0.75	0.69697	0.735849	0.697368	0.701493	0.601562	0.785864	0.751611	0.767413	0.710937
ELOVL5_208788_at	PRC1_218009_s_at	UQCRB_209065_at	0.714286	0.693878	0.75	0.69697	0.786164	0.776316	0.716418	0.65625	0.797993	0.757787	0.83209	0.713778
ELOVL5_208788_at	RRP15_219037_at	SORBS2_204288_s_at	0.714286	0.693878	0.833333	0.727273	0.72327	0.697368	0.686567	0.664062	0.783019	0.747583	0.792289	0.735559
ELOVL5_208788_at	RRP15_219037_at	TNFRSF10B_209295_at	0.714286	0.693878	0.75	0.69697	0.748428	0.697368	0.746269	0.695312	0.793351	0.755639	0.766169	0.732244
ELOVL5_208788_at	TAX1BP1_200976_s_at	UQCRB_209065_at	0.690476	0.734694	0.75	0.727273	0.792453	0.723684	0.686567	0.492188	0.79425	0.779807	0.804726	0.660275
ELOVL5_214153_at	IGFBP6_203851_at	PLA2G12A_221027_s_at	0.738095	0.693878	0.75	0.666667	0.691824	0.684211	0.701493	0.546875	0.783468	0.756445	0.771144	0.651278
ELOVL5_214153_at	IGFBP6_203851_at	RALA_214435_x_at	0.714286	0.693878	0.916667	0.727273	0.710692	0.697368	0.731343	0.5625	0.783618	0.751343	0.813433	0.690341
ELOVL5_214153_at	IGFBP6_203851_at	XPC_209375_at	0.785714	0.693878	0.75	0.757576	0.685535	0.710526	0.716418	0.570312	0.791105	0.743555	0.771144	0.693892
ELOVL5_214153_at	IPO7_200992_at	SQLE_213577_at	0.690476	0.693878	0.75	0.606061	0.761006	0.710526	0.731343	0.648438	0.795448	0.74275	0.743781	0.670928
ELOVL5_214153_at	IPO7_200995_at	SQLE_213577_at	0.714286	0.714286	0.75	0.69697	0.786164	0.684211	0.686567	0.5625	0.789608	0.744361	0.798507	0.668797
ELOVL5_214153_at	KIF4A_218355_at	LGR4_218326_s_at	0.761905	0.714286	0.75	0.757576	0.72956	0.684211	0.701493	0.625	0.791405	0.734157	0.771144	0.678741
ELOVL5_214153_at	LEMD3_218604_at	SQLE_213577_at	0.690476	0.714286	0.75	0.69697	0.773585	0.710526	0.686567	0.625	0.78227	0.741139	0.767413	0.675189
ELOVL5_214153_at	SQLE_213577_at	SYNCRIP_209025_s_at	0.690476	0.693878	0.75	0.666667	0.786164	0.710526	0.731343	0.617188	0.789458	0.745166	0.752488	0.687737
ELP4_203829_at	GATA4_205517_at	KIF4A_218355_at	0.714286	0.693878	0.75	0.636364	0.716981	0.723684	0.791045	0.710938	0.780773	0.738453	0.79602	0.717803
ELP4_203829_at	KIF4A_218355_at	MB_204179_at	0.761905	0.693878	0.75	0.727273	0.72327	0.723684	0.716418	0.640625	0.784966	0.73362	0.743781	0.700758
ELP4_203829_at	KIF4A_218355_at	SCGB2A1_205979_at	0.738095	0.714286	0.75	0.727273	0.704403	0.697368	0.701493	0.625	0.807278	0.74087	0.75	0.704309
ELP4_203829_at	KIF4A_218355_at	TNFSF12-TNFSF13_209499_x_at	0.761905	0.693878	0.75	0.757576	0.72327	0.684211	0.686567	0.59375	0.783318	0.736842	0.778607	0.724669
ELP4_203829_at	LIN7C_221568_s_at	SQLE_213577_at	0.690476	0.714286	0.75	0.636364	0.786164	0.697368	0.701493	0.609375	0.792752	0.762621	0.748756	0.651278
ELP4_203829_at	SQLE_213577_at	TNFRSF25_211282_x_at	0.714286	0.714286	0.75	0.636364	0.792453	0.697368	0.791045	0.609375	0.790506	0.794576	0.731343	0.65696
ENOPH1_217956_s_at	PADI3_220779_at	PPPDE1_222158_s_at	0.714286	0.77551	0.833333	0.606061	0.72956	0.75	0.701493	0.59375	0.794999	0.748657	0.747512	0.574811
EPHB2_209588_at	SQLE_213577_at	SUCLA2_202930_s_at	0.785714	0.693878	0.75	0.454545	0.72956	0.710526	0.686567	0.640625	0.781971	0.758861	0.761194	0.606771
FBXO28_202271_at	NKRF_205004_at	SQLE_213577_at	0.714286	0.693878	0.75	0.545455	0.710692	0.776316	0.686567	0.726562	0.790656	0.75725	0.7699	0.649148
GALNT6_219956_at	UQCRB_209065_at	ZBTB16_205883_at	0.738095	0.693878	0.75	0.545455	0.72327	0.710526	0.731343	0.703125	0.803235	0.734157	0.777363	0.637784
GATA4_205517_at	KIF4A_218355_at	TBK1_218520_at	0.761905	0.714286	0.75	0.69697	0.704403	0.684211	0.701493	0.625	0.790207	0.754834	0.813433	0.695312
GATA4_205517_at	NEK9_212299_at	TTK_204822_at	0.690476	0.693878	0.916667	0.666667	0.710692	0.710526	0.716418	0.710938	0.780922	0.731203	0.818408	0.735322
GATA4_205517_at	SQLE_213577_at	ZBTB11_204847_at	0.738095	0.714286	0.75	0.666667	0.786164	0.710526	0.701493	0.609375	0.806379	0.756176	0.757463	0.670691
GATA4_205517_at	TAF2_209523_at	TTK_204822_at	0.690476	0.714286	0.75	0.636364	0.773585	0.684211	0.746269	0.679688	0.790057	0.744898	0.820896	0.701705
GATA4_205517_at	TRIP13_204033_at	TTK_204822_at	0.738095	0.714286	0.75	0.69697	0.735849	0.697368	0.731343	0.6875	0.783318	0.739259	0.787313	0.74858
GATA4_205517_at	TTK_204822_at	VPS28_218679_s_at	0.738095	0.77551	0.75	0.69697	0.704403	0.684211	0.731343	0.601562	0.783318	0.740064	0.766169	0.705492
GMIP_218913_s_at	IL6ST_212196_at	TOMM70A_201519_at	0.714286	0.734694	0.75	0.818182	0.72327	0.684211	0.701493	0.507812	0.792603	0.737111	0.772388	0.687263
GPR107_211979_at	PRC1_218009_s_at	PUS7L_221025_x_at	0.738095	0.693878	0.833333	0.636364	0.72956	0.723684	0.686567	0.609375	0.789757	0.734157	0.753731	0.66572
GPR172A_218151_x_at	STAT5B_212549_at	TTK_204822_at	0.738095	0.734694	0.75	0.727273	0.742138	0.723684	0.701493	0.617188	0.788859	0.735231	0.756219	0.741714
GSTA1_203924_at	NKRF_205004_at	SQLE_213577_at	0.761905	0.714286	0.75	0.666667	0.72327	0.697368	0.686567	0.625	0.797844	0.769066	0.731343	0.681108
GSTTP1_207215_at	PRC1_218009_s_at	TFB1M_219169_s_at	0.738095	0.714286	0.833333	0.69697	0.742138	0.736842	0.701493	0.648438	0.799042	0.751074	0.792289	0.727036
HDDC2_203259_s_at	KIF4A_218355_at	LGR4_218326_s_at	0.714286	0.693878	0.75	0.69697	0.704403	0.684211	0.701493	0.601562	0.780174	0.738185	0.743781	0.67661
HNRNPH2_201132_at	NKRF_205004_at	SQLE_213577_at	0.714286	0.734694	0.75	0.666667	0.710692	0.723684	0.686567	0.601562	0.78212	0.76101	0.746269	0.650805
HPSE2_220927_s_at	LEMD3_218604_at	RACGAP1_222077_s_at	0.738095	0.734694	0.75	0.69697	0.754717	0.776316	0.686567	0.695312	0.781521	0.768528	0.754975	0.704782
HPSE2_220927_s_at	RACGAP1_222077_s_at	TGS1_219231_at	0.761905	0.755102	0.75	0.666667	0.704403	0.684211	0.731343	0.601562	0.789608	0.734425	0.752488	0.655303
HRH3_220447_at	NKRF_205004_at	SQLE_213577_at	0.714286	0.693878	0.75	0.575758	0.691824	0.697368	0.686567	0.640625	0.784816	0.756445	0.7301	0.659801
HSPD1_200807_s_at	IL6ST_212196_at	RPS6KC1_218909_at	0.738095	0.693878	0.75	0.787879	0.754717	0.723684	0.761194	0.53125	0.786912	0.745704	0.771144	0.731771
IDUA_205059_s_at	SQLE_213577_at	TMEM183A_212164_at	0.714286	0.693878	0.75	0.545455	0.710692	0.697368	0.820896	0.632812	0.781671	0.746241	0.773632	0.652936
IFT46_218483_s_at	PPP1R16B_212750_at	TTK_204822_at	0.761905	0.77551	0.75	0.818182	0.742138	0.684211	0.701493	0.617188	0.78257	0.735768	0.745025	0.769413
IGHA1_217022_s_at	PRR11_219392_x_at	SQLE_213577_at	0.761905	0.734694	0.75	0.636364	0.735849	0.723684	0.686567	0.539062	0.796496	0.745435	0.743781	0.605587
IL6ST_212195_at	SQLE_213577_at	TROVE2_213027_at	0.714286	0.693878	0.75	0.636364	0.786164	0.723684	0.686567	0.585938	0.782869	0.734962	0.75995	0.664062
IL6ST_212196_at	RACGAP1_222077_s_at	ST6GAL1_201998_at	0.761905	0.693878	0.916667	0.666667	0.710692	0.697368	0.701493	0.6875	0.782869	0.730666	0.81592	0.726562
IPO7_200992_at	MYL3_205589_at	TOMM70A_201519_at	0.738095	0.693878	0.75	0.666667	0.735849	0.697368	0.686567	0.546875	0.784067	0.746241	0.733831	0.651042
IPO7_200995_at	NKRF_205004_at	SQLE_213577_at	0.690476	0.693878	0.75	0.606061	0.710692	0.710526	0.686567	0.65625	0.784217	0.770945	0.772388	0.671402
IQGAP1_213446_s_at	KIF4A_218355_at	LGR4_218326_s_at	0.738095	0.693878	0.75	0.727273	0.72327	0.710526	0.701493	0.515625	0.781521	0.736842	0.732587	0.647727
ITGB2_202803_s_at	SQLE_213577_at	STAG3L1_221191_at	0.761905	0.693878	0.75	0.69697	0.754717	0.697368	0.746269	0.554688	0.807877	0.741676	0.757463	0.643703
KIAA0430_202386_s_at	LEMD3_218604_at	MCM4_222037_at	0.738095	0.714286	0.833333	0.545455	0.685535	0.684211	0.701493	0.65625	0.780623	0.73362	0.752488	0.676373
KIF4A_218355_at	LGR4_218326_s_at	SP140L_214791_at	0.809524	0.693878	0.833333	0.636364	0.72327	0.710526	0.686567	0.65625	0.782719	0.738185	0.747512	0.654593
KIF4A_218355_at	LGR4_218326_s_at	STARD13_213103_at	0.809524	0.693878	0.833333	0.69697	0.710692	0.736842	0.686567	0.671875	0.781372	0.733888	0.741294	0.695076
KIF4A_218355_at	LGR4_218326_s_at	XPC_209375_at	0.785714	0.693878	0.833333	0.757576	0.704403	0.710526	0.686567	0.554688	0.808326	0.747315	0.75	0.670928
KIF4A_218355_at	LMAN2_200805_at	MRPS17_218982_s_at	0.714286	0.714286	0.75	0.787879	0.685535	0.684211	0.746269	0.554688	0.781521	0.739796	0.763682	0.669508
KIF4A_218355_at	NKRF_205004_at	RAB11FIP3_203933_at	0.738095	0.734694	0.75	0.757576	0.710692	0.684211	0.746269	0.523438	0.786164	0.753759	0.767413	0.722538
KIF4A_218355_at	SF1_208313_s_at	TMEM183A_212164_at	0.738095	0.714286	0.75	0.636364	0.691824	0.684211	0.820896	0.640625	0.78227	0.750537	0.855721	0.726799
KIF4A_218355_at	SLC19A1_209777_s_at	TOMM70A_201519_at	0.761905	0.734694	0.75	0.818182	0.716981	0.697368	0.716418	0.546875	0.784816	0.730934	0.771144	0.701705
KIF4A_218355_at	TGS1_219231_at	TOMM70A_201519_at	0.714286	0.693878	0.75	0.727273	0.72327	0.697368	0.686567	0.554688	0.790356	0.743555	0.7699	0.675663
KIF4A_218355_at	TMEM183A_212164_at	TMEM5_204808_s_at	0.714286	0.734694	1	0.666667	0.735849	0.684211	0.686567	0.5625	0.784067	0.74087	0.848259	0.661222
KLC1_212877_at	SQLE_213577_at	ZBTB11_204847_at	0.714286	0.693878	0.75	0.666667	0.798742	0.697368	0.686567	0.523438	0.800839	0.734157	0.745025	0.651515
LAT_209881_s_at	PPAT_209434_s_at	SQLE_213577_at	0.690476	0.693878	0.75	0.606061	0.767296	0.710526	0.686567	0.5625	0.786164	0.763158	0.762438	0.637311
LEMD3_218604_at	MYL3_205589_at	PRC1_218009_s_at	0.761905	0.714286	0.75	0.666667	0.761006	0.684211	0.746269	0.546875	0.81761	0.741676	0.784826	0.679451
LGR4_218326_s_at	SPTBN5_220067_at	TTK_204822_at	0.690476	0.816327	0.75	0.787879	0.735849	0.697368	0.701493	0.539062	0.787661	0.750269	0.735075	0.687737
LIN7B_219760_at	SGSM2_217538_at	SQLE_213577_at	0.738095	0.734694	0.75	0.69697	0.698113	0.684211	0.746269	0.570312	0.780473	0.741139	0.742537	0.68821
LIN7C_221568_s_at	PADI3_220779_at	RACGAP1_222077_s_at	0.833333	0.77551	0.75	0.757576	0.704403	0.697368	0.686567	0.570312	0.783768	0.746241	0.827114	0.677794
LRP12_219631_at	PRC1_218009_s_at	PUS7L_221025_x_at	0.690476	0.693878	0.833333	0.666667	0.735849	0.710526	0.686567	0.632812	0.802037	0.730666	0.807214	0.683239
MED23_218846_at	NKRF_205004_at	SQLE_213577_at	0.690476	0.755102	0.75	0.636364	0.742138	0.684211	0.701493	0.632812	0.794699	0.763158	0.782338	0.684186
MTO1_222014_x_at	SIRPB1_206934_at	SQLE_213577_at	0.714286	0.755102	0.75	0.787879	0.786164	0.710526	0.701493	0.476562	0.800689	0.75	0.78607	0.685133
MTO1_222014_x_at	SLC25A17_214210_at	SQLE_213577_at	0.690476	0.714286	0.916667	0.818182	0.811321	0.723684	0.716418	0.601562	0.788859	0.747852	0.849502	0.691525
MTO1_222014_x_at	SQLE_213577_at	ZNF688_213527_s_at	0.738095	0.734694	0.75	0.787879	0.767296	0.684211	0.686567	0.539062	0.797544	0.745972	0.773632	0.692945
MUDENG_218139_s_at	NKRF_205004_at	SQLE_213577_at	0.738095	0.693878	0.833333	0.69697	0.72327	0.697368	0.701493	0.59375	0.803684	0.733083	0.774876	0.660985
NCRNA00081_213220_at	SGSM2_217538_at	SQLE_213577_at	0.690476	0.693878	0.75	0.69697	0.748428	0.697368	0.686567	0.578125	0.785265	0.731472	0.745025	0.651752
NDUFB8_201227_s_at	SGSM2_217538_at	SQLE_213577_at	0.690476	0.693878	0.75	0.757576	0.735849	0.697368	0.731343	0.617188	0.78212	0.740333	0.752488	0.675189
NEB_205054_at	PRC1_218009_s_at	RUNX1_211620_x_at	0.761905	0.693878	0.75	0.757576	0.767296	0.697368	0.716418	0.554688	0.793202	0.736305	0.731343	0.669271
NKRF_205004_at	PPAT_209434_s_at	SQLE_213577_at	0.738095	0.693878	0.833333	0.606061	0.704403	0.697368	0.701493	0.617188	0.798592	0.771214	0.774876	0.674716
NKRF_205004_at	RALA_214435_x_at	UBE3B_213822_s_at	0.714286	0.693878	0.75	0.636364	0.742138	0.697368	0.686567	0.609375	0.801737	0.750806	0.742537	0.676847
NKRF_205004_at	SQLE_213577_at	STAG3L1_221191_at	0.833333	0.693878	0.75	0.69697	0.735849	0.684211	0.820896	0.625	0.815214	0.74275	0.794776	0.658854
NKRF_205004_at	SQLE_213577_at	TBC1D2B_215951_at	0.738095	0.734694	0.75	0.666667	0.72327	0.684211	0.686567	0.625	0.780623	0.749194	0.731343	0.66572
NKRF_205004_at	SQLE_213577_at	UBA2_201177_s_at	0.714286	0.714286	0.75	0.545455	0.754717	0.684211	0.746269	0.664062	0.795448	0.756445	0.768657	0.654119
NKRF_205004_at	SQLE_213577_at	USP8_202745_at	0.738095	0.693878	0.75	0.636364	0.691824	0.697368	0.701493	0.632812	0.793651	0.749463	0.742537	0.668561
NUSAP1_218039_at	TGS1_219231_at	ZFP36L2_201368_at	0.738095	0.693878	0.75	0.666667	0.72327	0.710526	0.701493	0.617188	0.780773	0.731472	0.7699	0.63447
PADI3_220779_at	TGS1_219231_at	TXN_208864_s_at	0.738095	0.714286	0.75	0.636364	0.72956	0.736842	0.701493	0.632812	0.789458	0.752148	0.736318	0.647491
PODNL1_220411_x_at	SQLE_213577_at	TCP1_222010_at	0.690476	0.693878	0.75	0.666667	0.72327	0.710526	0.746269	0.632812	0.785415	0.738185	0.733831	0.668087
POLL_221049_s_at	PPAT_209434_s_at	SQLE_213577_at	0.785714	0.755102	0.75	0.727273	0.742138	0.684211	0.716418	0.492188	0.786164	0.752148	0.75995	0.649621
POLR3E_218016_s_at	RRP15_219037_at	STRA13_209478_at	0.809524	0.693878	0.75	0.69697	0.691824	0.776316	0.701493	0.78125	0.787212	0.746509	0.742537	0.731061
POLR3E_218016_s_at	RRP15_219037_at	TAF2_209523_at	0.761905	0.693878	0.75	0.636364	0.710692	0.75	0.701493	0.757812	0.786313	0.737111	0.75	0.709754
PPPDE1_212371_at	RMI1_218979_at	SQLE_213577_at	0.690476	0.693878	0.75	0.606061	0.761006	0.697368	0.701493	0.507812	0.788859	0.739527	0.731343	0.607008
PRC1_218009_s_at	PUS7L_221025_x_at	SRP72_208802_at	0.738095	0.693878	0.833333	0.69697	0.754717	0.723684	0.746269	0.640625	0.802037	0.732546	0.803483	0.687263
PSAP_200871_s_at	SQLE_213577_at	STAG3L1_221191_at	0.785714	0.693878	0.75	0.727273	0.742138	0.710526	0.731343	0.601562	0.809973	0.736305	0.75	0.651278
RAB14_211503_s_at	SQLE_213577_at	STAG3L1_221191_at	0.714286	0.693878	0.75	0.636364	0.767296	0.723684	0.80597	0.546875	0.802636	0.731203	0.748756	0.637784
RBM25_212027_at	SQLE_213577_at	STAG3L1_221191_at	0.761905	0.734694	0.75	0.666667	0.773585	0.684211	0.791045	0.5	0.797394	0.732546	0.766169	0.633759
RPS6KC1_218909_at	TRPA1_217590_s_at	UQCRB_209065_at	0.785714	0.693878	0.75	0.545455	0.767296	0.710526	0.686567	0.578125	0.821503	0.762621	0.791045	0.578125
SEC24A_212900_at	SQLE_213577_at	STAG3L1_221191_at	0.738095	0.77551	0.75	0.666667	0.754717	0.697368	0.80597	0.554688	0.802186	0.736305	0.787313	0.643703
SELP_206049_at	SQLE_213577_at	STAG3L1_221191_at	0.761905	0.693878	0.75	0.606061	0.779874	0.710526	0.746269	0.617188	0.800839	0.73362	0.746269	0.633286
SIX1_205817_at	SQLE_213577_at	STAG3L1_221191_at	0.809524	0.734694	0.75	0.666667	0.742138	0.697368	0.761194	0.609375	0.814016	0.741944	0.768657	0.673295
SLC22A13_207444_at	TMEM183A_212164_at	TOMM70A_201519_at	0.738095	0.734694	0.75	0.575758	0.691824	0.684211	0.746269	0.601562	0.813866	0.748926	0.794776	0.576941
SQLE_213577_at	STAG3L1_221191_at	SUMO4_215452_x_at	0.738095	0.714286	0.75	0.636364	0.761006	0.684211	0.850746	0.546875	0.801288	0.730934	0.809701	0.632813
SQLE_213577_at	STAG3L1_221191_at	TMEM109_201361_at	0.738095	0.714286	0.75	0.69697	0.773585	0.697368	0.80597	0.59375	0.790955	0.754028	0.810945	0.652699

## Sheet: Quadruples
Probeset 1	Probeset 2	Probeset 3	Probeset 4	Sensitivity (Training)	Sensitivity (Filtration 1)	Sensitivity (Filtration 2)	Sensitivity (Validation)	Specificity (Training)	Specificity (Filtration 1)	Specificity (Filtration 2)	Specificity (Validation)	AUC (Training)	AUC (Filtration 1)	AUC (Filtration 2)	AUC (Validation)
ABAT_209460_at	ELP4_203829_at	KIF4A_218355_at	SETD6_219751_at	0.714286	0.795918	0.833333	0.787879	0.798742	0.776316	0.731343	0.625	0.812369	0.771214	0.773632	0.703835
ABAT_209460_at	EPRS_200842_s_at	TCTA_203054_s_at	TTK_204822_at	0.738095	0.734694	0.75	0.727273	0.742138	0.763158	0.746269	0.546875	0.813567	0.772019	0.808458	0.727036
ABAT_209460_at	IGJ_212592_at	NOL7_213838_at	TTK_204822_at	0.761905	0.734694	0.833333	0.69697	0.754717	0.75	0.716418	0.625	0.818509	0.773631	0.782338	0.718277
ABHD11_221927_s_at	DLG3_212727_at	ELOVL5_208788_at	RNF139_209510_at	0.714286	0.734694	0.833333	0.727273	0.767296	0.723684	0.716418	0.546875	0.813866	0.771214	0.809701	0.647017
ACOX3_204241_at	DLG3_212727_at	ELOVL5_208788_at	RNF139_209510_at	0.761905	0.734694	0.833333	0.69697	0.754717	0.710526	0.716418	0.5625	0.814316	0.770945	0.793532	0.649148
ADAMTS1_222162_s_at	ELOVL5_208788_at	IGFBP6_203851_at	RRP15_219037_at	0.714286	0.755102	0.75	0.787879	0.735849	0.710526	0.731343	0.578125	0.812069	0.770408	0.810945	0.746922
ADAMTS5_219935_at	ELOVL5_208788_at	IGFBP6_203851_at	RRP15_219037_at	0.761905	0.755102	0.75	0.818182	0.748428	0.723684	0.716418	0.609375	0.81177	0.781149	0.828358	0.755445
AGA_204333_s_at	CTTN_214073_at	DSCC1_219000_s_at	TMEM183A_212164_at	0.714286	0.714286	0.833333	0.666667	0.792453	0.710526	0.776119	0.648438	0.812519	0.784103	0.824627	0.722301
AGPAT5_218096_at	CTTN_214073_at	DSCC1_219000_s_at	TMEM183A_212164_at	0.714286	0.714286	0.75	0.606061	0.773585	0.710526	0.731343	0.640625	0.813267	0.774436	0.794776	0.689867
ALB_211298_s_at	ELOVL5_208788_at	IGFBP6_203851_at	PPP3CA_202429_s_at	0.761905	0.77551	0.833333	0.757576	0.761006	0.723684	0.716418	0.632812	0.810722	0.773362	0.784826	0.737689
ALB_211298_s_at	RPS6KC1_218909_at	TRPA1_217590_s_at	UQCRB_209065_at	0.761905	0.714286	0.75	0.515152	0.773585	0.736842	0.731343	0.601562	0.821803	0.770677	0.789801	0.585464
AMFR_202203_s_at	DCTD_201571_s_at	RUNX1_211620_x_at	SQLE_213562_s_at	0.833333	0.755102	0.75	0.757576	0.735849	0.710526	0.716418	0.5	0.817011	0.772019	0.783582	0.664536
ANGEL1_213099_at	NKRF_205004_at	SLC25A17_214210_at	SQLE_213577_at	0.714286	0.714286	0.833333	0.575758	0.767296	0.723684	0.746269	0.617188	0.814166	0.786251	0.812189	0.664773
APLP2_208703_s_at	DLG3_212727_at	ELOVL5_208788_at	HSPD1_200807_s_at	0.785714	0.755102	0.833333	0.818182	0.72956	0.710526	0.731343	0.625	0.818209	0.773362	0.834577	0.758996
APLP2_208703_s_at	DSCC1_219000_s_at	IGHA1_217022_s_at	TMEM183A_212164_at	0.785714	0.714286	0.833333	0.545455	0.767296	0.75	0.716418	0.65625	0.818958	0.77014	0.803483	0.665246
APLP2_208703_s_at	ELP4_203829_at	SQLE_213577_at	TNFRSF25_211282_x_at	0.785714	0.755102	0.75	0.666667	0.773585	0.736842	0.746269	0.648438	0.822252	0.800215	0.773632	0.699337
ASCC3_212815_at	NKRF_205004_at	PPAT_209434_s_at	SQLE_213577_at	0.714286	0.714286	0.75	0.606061	0.754717	0.75	0.746269	0.679688	0.815514	0.773631	0.772388	0.688447
ATHL1_219359_at	ELOVL5_208788_at	IGFBP6_203851_at	RRP15_219037_at	0.761905	0.734694	0.833333	0.757576	0.742138	0.710526	0.731343	0.671875	0.810422	0.770677	0.791045	0.751894
ATN1_40489_at	DLG3_212727_at	ELOVL5_208788_at	RNF139_209510_at	0.738095	0.734694	0.75	0.727273	0.761006	0.723684	0.716418	0.585938	0.813417	0.771214	0.812189	0.665246
BCL2L13_217955_at	MED23_218846_at	NKRF_205004_at	SQLE_213577_at	0.761905	0.734694	0.75	0.636364	0.786164	0.710526	0.761194	0.632812	0.810722	0.771751	0.777363	0.658144
BRCC3_216521_s_at	DLG3_212727_at	ELOVL5_208788_at	RNF139_209510_at	0.714286	0.734694	0.75	0.69697	0.767296	0.710526	0.731343	0.578125	0.825397	0.770408	0.778607	0.644886
BRCC3_221196_x_at	DSCC1_219000_s_at	ELOVL5_208788_at	FMNL1_204789_at	0.761905	0.755102	0.75	0.727273	0.779874	0.710526	0.761194	0.59375	0.811321	0.781149	0.78607	0.736506
BRCC3_221196_x_at	RPS6KC1_218909_at	TRPA1_217590_s_at	UQCRB_209065_at	0.785714	0.714286	0.75	0.545455	0.767296	0.710526	0.731343	0.59375	0.811321	0.777658	0.789801	0.580256
BSDC1_218004_at	ELOVL5_208788_at	IGFBP6_203851_at	RUNX1_211620_x_at	0.833333	0.714286	0.916667	0.848485	0.710692	0.736842	0.731343	0.585938	0.813267	0.789474	0.859453	0.763494
C14orf139_219563_at	DSCC1_219000_s_at	ELOVL5_215082_at	MYOT_219728_at	0.761905	0.714286	0.75	0.575758	0.779874	0.802632	0.716418	0.796875	0.837526	0.778195	0.771144	0.754261
C15orf63_218680_x_at	DLG3_212727_at	ELOVL5_208788_at	RNF139_209510_at	0.761905	0.734694	0.75	0.666667	0.767296	0.710526	0.716418	0.585938	0.815514	0.774705	0.817164	0.65696
C1orf107_204700_x_at	DCTD_201571_s_at	RUNX1_211620_x_at	SQLE_213562_s_at	0.761905	0.734694	0.833333	0.666667	0.735849	0.710526	0.746269	0.554688	0.813866	0.794307	0.778607	0.652936
C1orf116_219476_at	DLG3_212727_at	ELOVL5_208788_at	RNF139_209510_at	0.714286	0.734694	0.833333	0.727273	0.761006	0.710526	0.731343	0.523438	0.81746	0.772825	0.83209	0.638258
C1orf50_62212_at	DCTD_201571_s_at	RUNX1_211620_x_at	SQLE_213562_s_at	0.809524	0.714286	0.833333	0.636364	0.735849	0.736842	0.731343	0.632812	0.818209	0.800752	0.776119	0.660511
C8orf30A_219071_x_at	CXCL12_203666_at	ELOVL5_208788_at	IVNS1ABP_201362_at	0.761905	0.734694	0.833333	0.727273	0.742138	0.802632	0.776119	0.71875	0.820156	0.774973	0.891791	0.759233
CABIN1_202624_s_at	CLTCL1_205944_s_at	DLG3_212727_at	RACGAP1_222077_s_at	0.738095	0.714286	0.75	0.636364	0.735849	0.802632	0.716418	0.734375	0.810422	0.77014	0.798507	0.704072
CABIN1_202624_s_at	DLG3_212727_at	ELOVL5_208788_at	RNF139_209510_at	0.714286	0.714286	0.75	0.666667	0.742138	0.75	0.716418	0.578125	0.813866	0.773899	0.83209	0.653409
CACNB3_209530_at	KPNA1_202056_at	RUNX1_211620_x_at	SQLE_213577_at	0.714286	0.714286	0.833333	0.606061	0.754717	0.75	0.776119	0.695312	0.813417	0.792696	0.772388	0.668561
CACYBP_201381_x_at	DPP6_207789_s_at	MTO1_222014_x_at	SQLE_213577_at	0.714286	0.714286	0.833333	0.757576	0.735849	0.723684	0.746269	0.515625	0.812968	0.777927	0.858209	0.678504
CACYBP_201381_x_at	MTO1_222014_x_at	SIRPB1_206934_at	SQLE_213577_at	0.738095	0.77551	0.833333	0.787879	0.748428	0.710526	0.716418	0.46875	0.815963	0.773093	0.81592	0.686316
CAMK2G_212669_at	ELOVL5_208788_at	IGFBP6_203851_at	MRPS17_218982_s_at	0.761905	0.714286	0.75	0.787879	0.767296	0.75	0.731343	0.632812	0.815514	0.772019	0.818408	0.740767
CAND1_208838_at	ELOVL5_208788_at	MRPS17_218982_s_at	SSTR4_214556_at	0.738095	0.714286	0.75	0.69697	0.742138	0.736842	0.716418	0.632812	0.82345	0.787057	0.781095	0.721354
CAPG_201850_at	ELOVL5_208788_at	IGFBP6_203851_at	MRPS17_218982_s_at	0.714286	0.714286	0.916667	0.787879	0.767296	0.710526	0.716418	0.617188	0.812818	0.773093	0.840796	0.736506
CBX3_201091_s_at	MTO1_222014_x_at	SIRPB1_206934_at	SQLE_213577_at	0.714286	0.734694	0.833333	0.757576	0.779874	0.776316	0.746269	0.578125	0.817011	0.791353	0.80597	0.679688
CCDC91_218545_at	HDAC2_201833_at	NKRF_205004_at	SQLE_213577_at	0.738095	0.714286	0.75	0.636364	0.811321	0.776316	0.716418	0.671875	0.811171	0.77014	0.773632	0.680871
CCDC91_218545_at	HDDC2_203259_s_at	NKRF_205004_at	SQLE_213577_at	0.714286	0.714286	0.833333	0.575758	0.786164	0.736842	0.731343	0.65625	0.815214	0.772556	0.771144	0.660511
CCDC91_218545_at	IBTK_210970_s_at	NKRF_205004_at	SQLE_213577_at	0.714286	0.714286	0.833333	0.606061	0.779874	0.736842	0.731343	0.664062	0.813118	0.772825	0.771144	0.669034
CCDC91_218545_at	NKRF_205004_at	PRPF4_209161_at	SQLE_213577_at	0.714286	0.714286	0.833333	0.575758	0.798742	0.723684	0.746269	0.695312	0.810273	0.772019	0.773632	0.675663
CCDC91_218545_at	NKRF_205004_at	RPS6KC1_218909_at	SQLE_213577_at	0.738095	0.714286	0.833333	0.575758	0.767296	0.75	0.716418	0.625	0.816113	0.771482	0.791045	0.640152
CCL22_207861_at	DCTD_201571_s_at	NCOA2_215605_at	SQLE_213562_s_at	0.714286	0.734694	0.833333	0.636364	0.761006	0.736842	0.716418	0.601562	0.812668	0.774705	0.78607	0.627604
CCNA2_213226_at	EDEM3_220342_x_at	IL6ST_212196_at	MRPS17_218982_s_at	0.714286	0.714286	0.75	0.727273	0.748428	0.736842	0.716418	0.578125	0.82944	0.785983	0.794776	0.706203
CCNA2_213226_at	IL6ST_212196_at	MRPS17_218982_s_at	TTR_209660_at	0.761905	0.755102	0.75	0.787879	0.735849	0.75	0.746269	0.601562	0.812668	0.772288	0.78607	0.709517
CCNB1_214710_s_at	DLG3_212727_at	ELOVL5_208788_at	FAM82B_218549_s_at	0.714286	0.714286	0.75	0.69697	0.754717	0.723684	0.746269	0.648438	0.812668	0.779807	0.807214	0.721591
CCNB1_214710_s_at	DLG3_212727_at	ELOVL5_208788_at	HSPD1_200807_s_at	0.761905	0.734694	0.75	0.727273	0.735849	0.736842	0.776119	0.664062	0.813118	0.779001	0.789801	0.753788
CCNB1_214710_s_at	DLG3_212727_at	ELOVL5_208788_at	IVNS1ABP_201362_at	0.714286	0.77551	0.833333	0.787879	0.767296	0.736842	0.731343	0.617188	0.814915	0.789474	0.823383	0.76089
CCNB1_214710_s_at	DLG3_212727_at	ELOVL5_208788_at	RNF139_209510_at	0.738095	0.755102	0.75	0.69697	0.773585	0.75	0.731343	0.640625	0.822102	0.783298	0.808458	0.709517
CCNB1_214710_s_at	DLG3_212727_at	ELOVL5_208788_at	SCGB2A2_206378_at	0.738095	0.755102	0.75	0.727273	0.748428	0.723684	0.776119	0.664062	0.813118	0.776584	0.781095	0.762784
CCNB1_214710_s_at	DLG3_212727_at	ELOVL5_208788_at	SLC22A18_204981_at	0.714286	0.734694	0.75	0.757576	0.754717	0.75	0.791045	0.679688	0.816562	0.775779	0.784826	0.752367
CCNB1_214710_s_at	DLG3_212727_at	ELOVL5_208788_at	TTC35_203584_at	0.761905	0.734694	0.75	0.69697	0.761006	0.75	0.776119	0.65625	0.817011	0.779807	0.794776	0.715672
CD74_209619_at	ELOVL5_208788_at	IGFBP6_203851_at	MRPS17_218982_s_at	0.714286	0.714286	0.75	0.727273	0.742138	0.723684	0.716418	0.71875	0.816262	0.772019	0.807214	0.753314
CDC25B_201853_s_at	DLG3_212727_at	ELOVL5_208788_at	MAD2L1_203362_s_at	0.761905	0.714286	0.833333	0.727273	0.792453	0.710526	0.716418	0.601562	0.81192	0.775242	0.819652	0.70715
CDKN1C_213348_at	ELOVL5_208788_at	TAX1BP1_200976_s_at	UQCRB_209065_at	0.714286	0.714286	0.75	0.606061	0.811321	0.815789	0.731343	0.609375	0.81761	0.772825	0.783582	0.658381
CDKN1C_219534_x_at	ELOVL5_208788_at	TAX1BP1_200976_s_at	UQCRB_209065_at	0.714286	0.714286	0.75	0.69697	0.779874	0.723684	0.731343	0.523438	0.810422	0.782223	0.788557	0.675189
CEACAM6_203757_s_at	DLG3_212727_at	ELOVL5_208788_at	RNF139_209510_at	0.714286	0.734694	0.75	0.727273	0.773585	0.723684	0.731343	0.578125	0.812219	0.774168	0.810945	0.645597
CENPN_219555_s_at	DLG3_212727_at	ELOVL5_208788_at	RNF139_209510_at	0.761905	0.714286	0.833333	0.727273	0.767296	0.710526	0.716418	0.617188	0.821354	0.781418	0.81592	0.678504
CHCHD2_217720_at	ELOVL5_208788_at	IGFBP6_203851_at	USO1_201831_s_at	0.809524	0.714286	0.833333	0.757576	0.754717	0.710526	0.746269	0.492188	0.814615	0.781955	0.828358	0.685133
CLCN2_213499_at	ELOVL5_208788_at	IGFBP6_203851_at	MRPS17_218982_s_at	0.761905	0.714286	0.75	0.787879	0.748428	0.710526	0.716418	0.664062	0.812369	0.772019	0.79602	0.73982
CLSTN1_201561_s_at	DLG3_212727_at	ELOVL5_208788_at	RNF139_209510_at	0.761905	0.714286	0.916667	0.727273	0.748428	0.75	0.716418	0.601562	0.811021	0.776853	0.817164	0.667614
CLTCL1_205944_s_at	DLG3_212727_at	EIF3M_202231_at	RACGAP1_222077_s_at	0.761905	0.714286	0.833333	0.666667	0.742138	0.723684	0.716418	0.71875	0.815663	0.773093	0.777363	0.729877
CLTCL1_205944_s_at	DLG3_212727_at	HLA-G_210514_x_at	RACGAP1_222077_s_at	0.761905	0.714286	0.75	0.757576	0.754717	0.736842	0.716418	0.65625	0.810572	0.77014	0.794776	0.703125
CLTCL1_205944_s_at	DLG3_212727_at	ITGAL_213475_s_at	RACGAP1_222077_s_at	0.809524	0.714286	0.833333	0.69697	0.761006	0.763158	0.716418	0.671875	0.810273	0.775779	0.799751	0.691761
CLTCL1_205944_s_at	DLG3_212727_at	PNPLA3_220675_s_at	RACGAP1_222077_s_at	0.714286	0.77551	0.75	0.757576	0.761006	0.723684	0.716418	0.609375	0.811171	0.78276	0.773632	0.706439
CLTCL1_205944_s_at	DLG3_212727_at	RACGAP1_222077_s_at	RRP15_219037_at	0.738095	0.734694	0.75	0.757576	0.754717	0.710526	0.746269	0.664062	0.818359	0.770945	0.777363	0.711648
CLTCL1_205944_s_at	DLG3_212727_at	RACGAP1_222077_s_at	SARS2_218702_at	0.738095	0.714286	0.75	0.69697	0.754717	0.75	0.716418	0.679688	0.816562	0.774705	0.79602	0.703125
COPZ1_217726_at	DSCC1_219000_s_at	ELOVL5_208788_at	FMNL1_204789_at	0.761905	0.714286	0.75	0.727273	0.754717	0.776316	0.746269	0.695312	0.812668	0.784909	0.776119	0.736269
COX7A2_201597_at	DLG3_212727_at	ELOVL5_208788_at	RNF139_209510_at	0.738095	0.77551	0.916667	0.69697	0.735849	0.723684	0.716418	0.578125	0.825846	0.776316	0.847015	0.674006
CPSF7_217866_at	DLG3_212727_at	ELOVL5_208788_at	MRPS17_218982_s_at	0.833333	0.714286	0.75	0.69697	0.72956	0.776316	0.716418	0.695312	0.812369	0.7884	0.789801	0.672348
CPSF7_217866_at	DLG3_212727_at	ELOVL5_208788_at	RNF139_209510_at	0.714286	0.755102	0.75	0.606061	0.716981	0.723684	0.716418	0.632812	0.824049	0.776584	0.850746	0.651752
CREB3L1_213059_at	ELOVL5_208788_at	SLC25A17_214210_at	TIMM17A_215171_s_at	0.761905	0.714286	0.833333	0.606061	0.773585	0.736842	0.716418	0.703125	0.825247	0.781955	0.886816	0.749763
CRELD1_203368_at	DLG3_212727_at	ELOVL5_208788_at	RNF139_209510_at	0.714286	0.755102	0.75	0.757576	0.773585	0.710526	0.731343	0.523438	0.812968	0.773631	0.817164	0.652936
CSTF2_204459_at	DLG3_212727_at	ELOVL5_208788_at	RNF139_209510_at	0.714286	0.714286	0.75	0.69697	0.786164	0.789474	0.746269	0.640625	0.814615	0.771482	0.80597	0.652936
CTTN_214073_at	DSCC1_219000_s_at	GATA4_205517_at	TMEM183A_212164_at	0.738095	0.714286	0.833333	0.515152	0.792453	0.710526	0.746269	0.671875	0.834981	0.772825	0.820896	0.681108
CTTN_214073_at	DSCC1_219000_s_at	GLOD4_209092_s_at	TMEM183A_212164_at	0.738095	0.714286	0.75	0.636364	0.761006	0.723684	0.746269	0.679688	0.818808	0.770945	0.78607	0.705966
CTTN_214073_at	DSCC1_219000_s_at	GNA11_204248_at	TMEM183A_212164_at	0.738095	0.714286	0.75	0.575758	0.761006	0.710526	0.716418	0.679688	0.813267	0.782492	0.783582	0.690578
CTTN_214073_at	DSCC1_219000_s_at	HDAC1_201209_at	TMEM183A_212164_at	0.738095	0.714286	0.75	0.636364	0.754717	0.710526	0.716418	0.617188	0.815514	0.77739	0.771144	0.700758
CTTN_214073_at	DSCC1_219000_s_at	HSP90AA1_211968_s_at	TMEM183A_212164_at	0.714286	0.714286	0.833333	0.666667	0.773585	0.710526	0.746269	0.59375	0.81162	0.792696	0.800995	0.674479
CTTN_214073_at	DSCC1_219000_s_at	NR3C1_216321_s_at	TMEM183A_212164_at	0.714286	0.734694	0.833333	0.636364	0.754717	0.710526	0.716418	0.648438	0.810572	0.782492	0.80597	0.692472
CTTN_214073_at	DSCC1_219000_s_at	SLC30A4_207362_at	TMEM183A_212164_at	0.738095	0.714286	0.75	0.666667	0.792453	0.710526	0.716418	0.640625	0.813866	0.789205	0.80597	0.696733
CTTN_214073_at	DSCC1_219000_s_at	TADA2A_209938_at	TMEM183A_212164_at	0.714286	0.734694	0.833333	0.575758	0.767296	0.710526	0.716418	0.664062	0.810123	0.774436	0.80597	0.696259
CTTN_214074_s_at	DPP6_207789_s_at	MTO1_222014_x_at	SQLE_213577_at	0.714286	0.734694	0.916667	0.757576	0.792453	0.723684	0.716418	0.53125	0.813717	0.77014	0.855721	0.718277
CXCL12_203666_at	ELOVL5_208788_at	IVNS1ABP_201362_at	PPIA_201293_x_at	0.761905	0.755102	0.916667	0.757576	0.735849	0.723684	0.716418	0.695312	0.825097	0.77014	0.818408	0.755208
CYTH4_219183_s_at	DIRAS3_215506_s_at	POLR3E_218016_s_at	RRP15_219037_at	0.738095	0.734694	0.75	0.69697	0.735849	0.75	0.776119	0.757812	0.824349	0.772288	0.771144	0.741714
DCTD_201571_s_at	NECAP1_209300_s_at	RUNX1_211620_x_at	SQLE_213562_s_at	0.738095	0.734694	0.833333	0.606061	0.754717	0.736842	0.746269	0.578125	0.818658	0.781149	0.778607	0.616477
DCTD_201571_s_at	PBK_219148_at	RUNX1_211620_x_at	SQLE_213562_s_at	0.761905	0.795918	0.833333	0.666667	0.767296	0.736842	0.731343	0.570312	0.815813	0.791353	0.772388	0.677557
DCTD_201571_s_at	PDLIM5_221994_at	RUNX1_211620_x_at	SQLE_213562_s_at	0.714286	0.714286	0.75	0.636364	0.773585	0.736842	0.746269	0.601562	0.820605	0.79565	0.773632	0.652225
DCTD_201571_s_at	PRC1_218009_s_at	RUNX1_211620_x_at	SQLE_213562_s_at	0.714286	0.77551	0.75	0.666667	0.798742	0.710526	0.746269	0.554688	0.812818	0.791353	0.779851	0.686553
DCTD_201571_s_at	RUNX1_211620_x_at	SNAP25_202508_s_at	SQLE_213562_s_at	0.809524	0.795918	0.833333	0.757576	0.716981	0.710526	0.716418	0.539062	0.810722	0.788668	0.773632	0.672112
DENND2D_221081_s_at	ELOVL5_208788_at	IGFBP6_203851_at	MRPS17_218982_s_at	0.714286	0.714286	0.75	0.69697	0.748428	0.710526	0.731343	0.703125	0.814465	0.77014	0.802239	0.731297
DHCR7_201791_s_at	DSCC1_219000_s_at	ELOVL5_208788_at	FMNL1_204789_at	0.809524	0.714286	0.75	0.727273	0.716981	0.723684	0.746269	0.671875	0.813866	0.773631	0.771144	0.766809
DHX35_218579_s_at	ELOVL5_208788_at	IGFBP6_203851_at	RRP15_219037_at	0.785714	0.734694	0.833333	0.787879	0.72956	0.776316	0.731343	0.664062	0.824049	0.773899	0.804726	0.744081
DIRAS3_215506_s_at	POLR3E_218016_s_at	RRP15_219037_at	SIX2_206510_at	0.833333	0.714286	0.75	0.69697	0.710692	0.75	0.776119	0.765625	0.819108	0.770945	0.789801	0.782907
DKK3_202196_s_at	ELOVL5_208788_at	IGFBP6_203851_at	MRPS17_218982_s_at	0.761905	0.734694	0.916667	0.787879	0.754717	0.710526	0.716418	0.617188	0.815963	0.771751	0.825871	0.739583
DLG3_212727_at	DSCC1_219000_s_at	ELOVL5_208788_at	WDR26_218107_at	0.761905	0.734694	0.75	0.757576	0.716981	0.723684	0.716418	0.640625	0.832135	0.803706	0.822139	0.727509
DLG3_212727_at	ELOVL5_208788_at	ERGIC2_218135_at	RNF139_209510_at	0.714286	0.734694	0.833333	0.727273	0.773585	0.710526	0.716418	0.554688	0.816861	0.77739	0.804726	0.655066
DLG3_212727_at	ELOVL5_208788_at	FAM129A_217967_s_at	RNF139_209510_at	0.714286	0.714286	0.75	0.69697	0.792453	0.723684	0.776119	0.554688	0.811471	0.773093	0.814677	0.652225
DLG3_212727_at	ELOVL5_208788_at	FBXO9_210638_s_at	RNF139_209510_at	0.738095	0.714286	0.75	0.666667	0.773585	0.75	0.731343	0.546875	0.811171	0.779807	0.810945	0.651278
DLG3_212727_at	ELOVL5_208788_at	HSBP1_200942_s_at	RNF139_209510_at	0.714286	0.755102	0.75	0.69697	0.754717	0.710526	0.716418	0.578125	0.813118	0.773631	0.807214	0.644176
DLG3_212727_at	ELOVL5_208788_at	HSPD1_200807_s_at	MAD2L1_203362_s_at	0.738095	0.77551	0.75	0.787879	0.779874	0.75	0.716418	0.601562	0.813417	0.777121	0.793532	0.746922
DLG3_212727_at	ELOVL5_208788_at	KIAA0495_213340_s_at	RNF139_209510_at	0.785714	0.734694	0.833333	0.666667	0.773585	0.776316	0.731343	0.617188	0.827643	0.774436	0.810945	0.662405
DLG3_212727_at	ELOVL5_208788_at	KTN1_200914_x_at	RNF139_209510_at	0.714286	0.714286	0.833333	0.666667	0.81761	0.723684	0.761194	0.585938	0.812968	0.780612	0.829602	0.637311
DLG3_212727_at	ELOVL5_208788_at	LDLR_217173_s_at	RNF139_209510_at	0.714286	0.714286	0.75	0.69697	0.735849	0.723684	0.716418	0.585938	0.825547	0.770677	0.807214	0.661695
DLG3_212727_at	ELOVL5_208788_at	MET_203510_at	RNF139_209510_at	0.714286	0.714286	0.75	0.666667	0.767296	0.75	0.791045	0.601562	0.821054	0.773362	0.839552	0.657197
DLG3_212727_at	ELOVL5_208788_at	MRPS17_218982_s_at	PWP1_201607_at	0.714286	0.734694	0.75	0.727273	0.761006	0.710526	0.716418	0.640625	0.815963	0.789205	0.784826	0.696259
DLG3_212727_at	ELOVL5_208788_at	MRPS17_218982_s_at	WASF2_221725_at	0.761905	0.714286	0.833333	0.727273	0.742138	0.710526	0.716418	0.664062	0.826445	0.77014	0.814677	0.729167
DLG3_212727_at	ELOVL5_208788_at	MSMB_210297_s_at	RNF139_209510_at	0.738095	0.755102	0.75	0.666667	0.792453	0.75	0.731343	0.601562	0.824199	0.772825	0.819652	0.637074
DLG3_212727_at	ELOVL5_208788_at	NFATC1_210162_s_at	RNF139_209510_at	0.714286	0.734694	0.833333	0.727273	0.72956	0.710526	0.731343	0.53125	0.812219	0.770408	0.830846	0.648201
DLG3_212727_at	ELOVL5_208788_at	NINL_207705_s_at	RNF139_209510_at	0.761905	0.77551	0.75	0.636364	0.773585	0.710526	0.746269	0.609375	0.826894	0.770945	0.800995	0.651042
DLG3_212727_at	ELOVL5_208788_at	NOL7_202882_x_at	RNF139_209510_at	0.714286	0.734694	0.75	0.727273	0.773585	0.723684	0.746269	0.585938	0.814316	0.782223	0.772388	0.674006
DLG3_212727_at	ELOVL5_208788_at	NOL7_202882_x_at	TTK_204822_at	0.738095	0.77551	0.833333	0.878788	0.798742	0.710526	0.731343	0.5625	0.816262	0.776047	0.782338	0.760653
DLG3_212727_at	ELOVL5_208788_at	PAIP1_210283_x_at	RNF139_209510_at	0.738095	0.734694	0.75	0.69697	0.779874	0.723684	0.716418	0.5625	0.810422	0.777658	0.830846	0.66785
DLG3_212727_at	ELOVL5_208788_at	PENK_213791_at	RNF139_209510_at	0.738095	0.734694	0.833333	0.666667	0.748428	0.710526	0.716418	0.523438	0.811321	0.77551	0.824627	0.63447
DLG3_212727_at	ELOVL5_208788_at	PGK1_200738_s_at	RNF139_209510_at	0.761905	0.714286	0.75	0.636364	0.786164	0.789474	0.746269	0.703125	0.819257	0.772019	0.820896	0.682765
DLG3_212727_at	ELOVL5_208788_at	PGM3_221788_at	RNF139_209510_at	0.714286	0.734694	0.916667	0.69697	0.754717	0.710526	0.731343	0.5625	0.815214	0.77551	0.853234	0.658617
DLG3_212727_at	ELOVL5_208788_at	PPIA_211378_x_at	RNF139_209510_at	0.738095	0.734694	0.75	0.69697	0.792453	0.710526	0.716418	0.5625	0.828691	0.782492	0.794776	0.659091
DLG3_212727_at	ELOVL5_208788_at	PPIA_211378_x_at	WDYHV1_219060_at	0.761905	0.795918	0.75	0.727273	0.767296	0.710526	0.776119	0.585938	0.812968	0.785177	0.814677	0.700758
DLG3_212727_at	ELOVL5_208788_at	PPIA_211765_x_at	RNF139_209510_at	0.714286	0.734694	0.75	0.69697	0.792453	0.723684	0.731343	0.578125	0.828541	0.779001	0.782338	0.664536
DLG3_212727_at	ELOVL5_208788_at	PSPH_205048_s_at	RNF139_209510_at	0.714286	0.714286	0.75	0.666667	0.779874	0.75	0.746269	0.5625	0.816861	0.776316	0.813433	0.641098
DLG3_212727_at	ELOVL5_208788_at	RAN_200750_s_at	RNF139_209510_at	0.738095	0.734694	0.75	0.666667	0.779874	0.723684	0.746269	0.632812	0.815064	0.776047	0.783582	0.671402
DLG3_212727_at	ELOVL5_208788_at	RNF139_209510_at	RNF40_206845_s_at	0.714286	0.755102	0.916667	0.636364	0.773585	0.736842	0.731343	0.609375	0.8233	0.772019	0.824627	0.65696
DLG3_212727_at	ELOVL5_208788_at	RNF139_209510_at	RPP21_218836_at	0.714286	0.714286	0.833333	0.727273	0.767296	0.723684	0.716418	0.554688	0.810722	0.770945	0.803483	0.660038
DLG3_212727_at	ELOVL5_208788_at	RNF139_209510_at	SIN3B_209352_s_at	0.761905	0.714286	0.75	0.636364	0.754717	0.789474	0.716418	0.6875	0.8236	0.770408	0.823383	0.678977
DLG3_212727_at	ELOVL5_208788_at	RNF139_209510_at	SUPT4H1_201483_s_at	0.714286	0.734694	0.75	0.69697	0.779874	0.710526	0.716418	0.5625	0.814465	0.780075	0.794776	0.640388
DLG3_212727_at	ELOVL5_208788_at	RNF139_209510_at	TAX1BP1_200977_s_at	0.714286	0.714286	0.833333	0.636364	0.792453	0.789474	0.731343	0.632812	0.81776	0.775242	0.825871	0.639915
DLG3_212727_at	ELOVL5_208788_at	RNF139_209510_at	TGM2_211003_x_at	0.714286	0.714286	0.75	0.727273	0.742138	0.723684	0.746269	0.546875	0.813717	0.770945	0.817164	0.65554
DLG3_212727_at	ELOVL5_208788_at	RNF139_209510_at	TIMM17A_201821_s_at	0.761905	0.714286	0.75	0.606061	0.786164	0.736842	0.731343	0.671875	0.821953	0.771214	0.793532	0.673769
DLG3_212727_at	ELOVL5_208788_at	RNF139_209510_at	TMEM222_52078_at	0.738095	0.734694	0.916667	0.69697	0.748428	0.710526	0.731343	0.59375	0.812219	0.777121	0.829602	0.654593
DLG3_212727_at	ELOVL5_208788_at	RNF139_209510_at	TWF1_214007_s_at	0.761905	0.714286	0.75	0.666667	0.761006	0.763158	0.761194	0.59375	0.819407	0.783566	0.809701	0.650805
DLG3_212727_at	ELOVL5_208788_at	RNF139_209510_at	UBE2S_202779_s_at	0.714286	0.755102	0.75	0.757576	0.773585	0.710526	0.716418	0.601562	0.814465	0.779001	0.782338	0.678741
DLG3_212727_at	ELOVL5_208788_at	RNF139_209510_at	ZNF395_221123_x_at	0.738095	0.714286	0.75	0.727273	0.735849	0.736842	0.716418	0.5625	0.812519	0.772019	0.818408	0.646307
DLG3_212727_at	ELOVL5_208788_at	RRP15_219037_at	TNFRSF10B_209295_at	0.714286	0.734694	0.75	0.787879	0.754717	0.736842	0.716418	0.632812	0.810722	0.78652	0.787313	0.730114
DLG3_212727_at	ELOVL5_208788_at	RRP15_219037_at	TTC35_203584_at	0.714286	0.734694	0.75	0.757576	0.798742	0.723684	0.731343	0.570312	0.820755	0.776047	0.827114	0.705019
DLG3_212727_at	RPS6KC1_218909_at	TRPA1_217590_s_at	UQCRB_209065_at	0.785714	0.714286	0.75	0.575758	0.742138	0.723684	0.716418	0.523438	0.827493	0.780344	0.803483	0.569366
DNAJC9_213092_x_at	IL6ST_212196_at	PADI3_220779_at	TIMM17A_215171_s_at	0.761905	0.714286	0.833333	0.787879	0.773585	0.776316	0.746269	0.679688	0.814765	0.776047	0.822139	0.76018
DNAJC9_213092_x_at	NKRF_205004_at	PPAT_209434_s_at	SQLE_213577_at	0.761905	0.714286	0.833333	0.575758	0.710692	0.736842	0.716418	0.664062	0.81791	0.770408	0.778607	0.684422
DPP6_207789_s_at	ELOVL5_214153_at	IPO7_200992_at	SQLE_213577_at	0.785714	0.734694	0.75	0.636364	0.748428	0.776316	0.731343	0.625	0.812369	0.772288	0.771144	0.661932
DPP6_207789_s_at	IPO7_200992_at	MTO1_222014_x_at	SQLE_213577_at	0.761905	0.714286	0.75	0.666667	0.773585	0.763158	0.731343	0.554688	0.813417	0.790548	0.818408	0.678977
DPY19L4_213391_at	ELOVL5_208788_at	IGFBP6_203851_at	RPL10L_217559_at	0.761905	0.714286	0.75	0.787879	0.72327	0.710526	0.731343	0.578125	0.818059	0.774973	0.820896	0.709991
DPY19L4_213391_at	ELOVL5_208788_at	KIF4A_218355_at	SP140L_214791_at	0.738095	0.734694	0.75	0.757576	0.792453	0.723684	0.731343	0.632812	0.814316	0.771214	0.810945	0.714015
DSCC1_219000_s_at	ELOVL5_208788_at	FAM155A_214825_at	FBXO28_202271_at	0.714286	0.734694	0.75	0.818182	0.735849	0.723684	0.731343	0.671875	0.812519	0.780881	0.844527	0.76018
DSCC1_219000_s_at	ELOVL5_208788_at	FBXO28_202271_at	RHOD_31846_at	0.761905	0.755102	0.75	0.787879	0.773585	0.710526	0.716418	0.648438	0.818658	0.79377	0.80597	0.755919
DSCC1_219000_s_at	ELOVL5_208788_at	FBXO28_202271_at	SIRT6_219613_s_at	0.785714	0.734694	0.75	0.757576	0.742138	0.736842	0.761194	0.671875	0.817161	0.773899	0.819652	0.737926
DSCC1_219000_s_at	ELOVL5_208788_at	FBXO28_202271_at	SLC25A17_214210_at	0.714286	0.714286	0.833333	0.636364	0.805031	0.828947	0.761194	0.703125	0.813417	0.79377	0.824627	0.725852
DSCC1_219000_s_at	ELOVL5_208788_at	FBXO28_202271_at	TRIM32_203846_at	0.761905	0.734694	0.833333	0.787879	0.786164	0.75	0.746269	0.726562	0.810872	0.779001	0.824627	0.751894
DSCC1_219000_s_at	ELOVL5_208788_at	FMNL1_204789_at	FOXA1_204667_at	0.761905	0.714286	0.75	0.727273	0.742138	0.736842	0.731343	0.65625	0.814765	0.793502	0.810945	0.723722
DSCC1_219000_s_at	ELOVL5_208788_at	FMNL1_204789_at	GGCT_215380_s_at	0.738095	0.734694	0.75	0.757576	0.742138	0.723684	0.791045	0.679688	0.81162	0.770677	0.819652	0.74929
DSCC1_219000_s_at	ELOVL5_208788_at	FMNL1_204789_at	KBTBD10_219106_s_at	0.785714	0.714286	0.75	0.69697	0.716981	0.75	0.761194	0.664062	0.812519	0.781955	0.794776	0.7616
DSCC1_219000_s_at	ELOVL5_208788_at	FMNL1_204789_at	KTN1_200915_x_at	0.738095	0.714286	0.75	0.757576	0.735849	0.723684	0.731343	0.664062	0.810872	0.778195	0.814677	0.749527
DSCC1_219000_s_at	ELOVL5_208788_at	FMNL1_204789_at	KTN1_214709_s_at	0.714286	0.714286	0.75	0.787879	0.767296	0.736842	0.731343	0.679688	0.810123	0.781686	0.787313	0.746922
DSCC1_219000_s_at	ELOVL5_208788_at	FMNL1_204789_at	LDHA_200650_s_at	0.738095	0.714286	0.75	0.787879	0.761006	0.75	0.791045	0.671875	0.813118	0.791622	0.798507	0.781487
DSCC1_219000_s_at	ELOVL5_208788_at	FMNL1_204789_at	NENF_218407_x_at	0.738095	0.714286	0.833333	0.69697	0.773585	0.736842	0.776119	0.65625	0.811321	0.785177	0.78607	0.734848
DSCC1_219000_s_at	ELOVL5_208788_at	FMNL1_204789_at	PPP2R5A_202187_s_at	0.761905	0.714286	0.833333	0.727273	0.716981	0.736842	0.746269	0.65625	0.812219	0.772556	0.808458	0.75071
DSCC1_219000_s_at	ELOVL5_208788_at	FMNL1_204789_at	RAB2A_208731_at	0.785714	0.734694	0.75	0.757576	0.748428	0.710526	0.716418	0.664062	0.810572	0.776316	0.812189	0.751657
DSCC1_219000_s_at	ELOVL5_208788_at	FMNL1_204789_at	RPS6KC1_218909_at	0.738095	0.714286	0.75	0.757576	0.811321	0.763158	0.716418	0.648438	0.814016	0.795918	0.835821	0.745502
DSCC1_219000_s_at	ELOVL5_208788_at	FMNL1_204789_at	TAX1BP1_200976_s_at	0.738095	0.714286	0.833333	0.787879	0.767296	0.710526	0.746269	0.601562	0.824948	0.788131	0.797264	0.737926
DSCC1_219000_s_at	ELOVL5_208788_at	FMNL1_204789_at	TBCE_203714_s_at	0.738095	0.714286	0.75	0.69697	0.773585	0.723684	0.716418	0.625	0.810273	0.780612	0.792289	0.755445
DSCC1_219000_s_at	ELOVL5_208788_at	FMNL1_204789_at	TOMM70A_201519_at	0.738095	0.714286	0.75	0.757576	0.792453	0.763158	0.716418	0.664062	0.81162	0.783029	0.83209	0.763968
DSCC1_219000_s_at	ELOVL5_208788_at	FMNL1_204789_at	USO1_201831_s_at	0.809524	0.714286	0.833333	0.787879	0.748428	0.710526	0.776119	0.546875	0.825996	0.799678	0.781095	0.720644
DSCC1_219000_s_at	ELOVL5_208788_at	RAB3GAP2_202372_at	TRIM32_203846_at	0.785714	0.714286	0.75	0.757576	0.786164	0.736842	0.746269	0.671875	0.827044	0.773362	0.839552	0.725379
DSCC1_219000_s_at	SLC22A13_207444_at	TMEM183A_212164_at	TOMM70A_201519_at	0.761905	0.714286	0.833333	0.606061	0.748428	0.736842	0.746269	0.664062	0.830788	0.770677	0.813433	0.618845
DSP_200606_at	ELOVL5_208788_at	IGFBP6_203851_at	MRPS17_218982_s_at	0.761905	0.714286	0.75	0.727273	0.748428	0.710526	0.746269	0.679688	0.812219	0.770677	0.799751	0.736979
DST_212253_x_at	ELOVL5_208788_at	IGFBP6_203851_at	RRP15_219037_at	0.761905	0.755102	0.833333	0.818182	0.716981	0.736842	0.716418	0.65625	0.810123	0.77014	0.784826	0.745739
EGOT_222314_x_at	ELOVL5_208788_at	IGFBP6_203851_at	RRP15_219037_at	0.714286	0.755102	0.75	0.787879	0.742138	0.723684	0.761194	0.664062	0.810273	0.77551	0.835821	0.753314
ELOVL5_208788_at	ELP4_203829_at	IGFBP6_203851_at	RAB2A_208732_at	0.761905	0.77551	0.833333	0.666667	0.773585	0.710526	0.761194	0.59375	0.813267	0.778464	0.83209	0.691525
ELOVL5_208788_at	ENPP1_205066_s_at	FMNL1_204789_at	PPIA_211765_x_at	0.761905	0.734694	0.833333	0.757576	0.761006	0.75	0.761194	0.617188	0.812818	0.809613	0.771144	0.745502
ELOVL5_208788_at	FAM21C_211068_x_at	IGFBP6_203851_at	MRPS17_218982_s_at	0.738095	0.714286	0.833333	0.757576	0.767296	0.723684	0.731343	0.679688	0.820605	0.771214	0.81592	0.74929
ELOVL5_208788_at	FBN2_203184_at	IGFBP6_203851_at	MRPS17_218982_s_at	0.761905	0.714286	0.75	0.757576	0.798742	0.736842	0.746269	0.6875	0.820305	0.770945	0.803483	0.739347
ELOVL5_208788_at	FGF1_205117_at	IGFBP6_203851_at	MRPS17_218982_s_at	0.738095	0.714286	0.833333	0.757576	0.742138	0.710526	0.716418	0.664062	0.812968	0.775242	0.822139	0.744792
ELOVL5_208788_at	FGF4_206783_at	IGFBP6_203851_at	MRPS17_218982_s_at	0.738095	0.714286	0.75	0.727273	0.710692	0.710526	0.746269	0.671875	0.82345	0.770677	0.808458	0.743845
ELOVL5_208788_at	FGF4_206783_at	IGFBP6_203851_at	RRP15_219037_at	0.761905	0.734694	0.75	0.757576	0.710692	0.776316	0.731343	0.65625	0.81192	0.773362	0.802239	0.75071
ELOVL5_208788_at	FGFR1_207937_x_at	IGFBP6_203851_at	MRPS17_218982_s_at	0.738095	0.714286	0.75	0.757576	0.72327	0.723684	0.731343	0.679688	0.815364	0.78276	0.789801	0.74053
ELOVL5_208788_at	FUCA1_202838_at	IGFBP6_203851_at	MRPS17_218982_s_at	0.738095	0.714286	0.75	0.787879	0.761006	0.723684	0.746269	0.703125	0.814615	0.790548	0.782338	0.75
ELOVL5_208788_at	GMIP_218913_s_at	IGFBP6_203851_at	MRPS17_218982_s_at	0.738095	0.714286	0.75	0.757576	0.761006	0.723684	0.746269	0.640625	0.821803	0.770408	0.829602	0.742424
ELOVL5_208788_at	GPN3_218461_at	MRPS17_218982_s_at	SSTR4_214556_at	0.738095	0.714286	0.833333	0.69697	0.742138	0.736842	0.716418	0.65625	0.810572	0.774168	0.778607	0.727509
ELOVL5_208788_at	GPR65_214467_at	IGFBP6_203851_at	MRPS17_218982_s_at	0.761905	0.714286	0.75	0.757576	0.735849	0.710526	0.731343	0.65625	0.815514	0.773362	0.788557	0.749763
ELOVL5_208788_at	HEBP2_203430_at	IGFBP6_203851_at	USO1_201831_s_at	0.785714	0.755102	0.833333	0.818182	0.735849	0.723684	0.716418	0.515625	0.818059	0.788937	0.789801	0.718513
ELOVL5_208788_at	HLA-DMB_203932_at	IGFBP6_203851_at	MRPS17_218982_s_at	0.714286	0.714286	0.75	0.787879	0.735849	0.723684	0.716418	0.65625	0.816712	0.774168	0.798507	0.749763
ELOVL5_208788_at	HLA-DPA1_211991_s_at	IGFBP6_203851_at	MRPS17_218982_s_at	0.714286	0.714286	0.75	0.787879	0.748428	0.723684	0.716418	0.671875	0.817161	0.772825	0.804726	0.755919
ELOVL5_208788_at	HLA-DQB1_209480_at	IGFBP6_203851_at	MRPS17_218982_s_at	0.738095	0.755102	0.833333	0.727273	0.710692	0.710526	0.716418	0.648438	0.818509	0.773362	0.808458	0.740057
ELOVL5_208788_at	HLA-DQB1_212999_x_at	IGFBP6_203851_at	MRPS17_218982_s_at	0.714286	0.734694	0.833333	0.69697	0.72327	0.710526	0.716418	0.65625	0.816262	0.778733	0.820896	0.737216
ELOVL5_208788_at	HLF_204755_x_at	IGFBP6_203851_at	MRPS17_218982_s_at	0.714286	0.714286	0.75	0.757576	0.742138	0.710526	0.716418	0.640625	0.811471	0.781149	0.825871	0.737689
ELOVL5_208788_at	IGFBP4_201508_at	SLC25A17_214210_at	ZNF146_200050_at	0.761905	0.714286	0.75	0.69697	0.72956	0.776316	0.716418	0.617188	0.817311	0.787057	0.820896	0.681108
ELOVL5_208788_at	IGFBP6_203851_at	IQCJ-SCHIP1_204030_s_at	MRPS17_218982_s_at	0.714286	0.714286	0.916667	0.787879	0.798742	0.723684	0.716418	0.679688	0.826595	0.780612	0.844527	0.748343
ELOVL5_208788_at	IGFBP6_203851_at	IQCJ-SCHIP1_204030_s_at	RRP15_219037_at	0.738095	0.734694	0.833333	0.848485	0.748428	0.710526	0.716418	0.609375	0.81746	0.77739	0.833333	0.768703
ELOVL5_208788_at	IGFBP6_203851_at	ITSN1_35776_at	MRPS17_218982_s_at	0.761905	0.714286	0.75	0.757576	0.72327	0.723684	0.746269	0.65625	0.816861	0.770677	0.824627	0.729167
ELOVL5_208788_at	IGFBP6_203851_at	IVNS1ABP_201362_at	MYL3_205589_at	0.761905	0.714286	0.916667	0.818182	0.716981	0.723684	0.716418	0.5625	0.826745	0.794576	0.884328	0.77036
ELOVL5_208788_at	IGFBP6_203851_at	IVNS1ABP_201362_at	PHKG2_203709_at	0.761905	0.755102	0.833333	0.818182	0.72327	0.710526	0.746269	0.601562	0.815214	0.784103	0.863184	0.75947
ELOVL5_208788_at	IGFBP6_203851_at	KRT4_213240_s_at	MRPS17_218982_s_at	0.761905	0.714286	0.833333	0.757576	0.72327	0.710526	0.716418	0.664062	0.814316	0.775779	0.809701	0.736506
ELOVL5_208788_at	IGFBP6_203851_at	MEIS2_207480_s_at	MRPS17_218982_s_at	0.714286	0.714286	0.75	0.757576	0.767296	0.75	0.731343	0.648438	0.812519	0.779001	0.837065	0.729167
ELOVL5_208788_at	IGFBP6_203851_at	MRPS17_218982_s_at	MTMR14_222143_s_at	0.738095	0.714286	0.75	0.757576	0.716981	0.710526	0.716418	0.671875	0.81177	0.771214	0.810945	0.739347
ELOVL5_208788_at	IGFBP6_203851_at	MRPS17_218982_s_at	NUP210_213947_s_at	0.738095	0.714286	0.75	0.727273	0.735849	0.723684	0.731343	0.679688	0.816861	0.77739	0.808458	0.742187
ELOVL5_208788_at	IGFBP6_203851_at	MRPS17_218982_s_at	PDGFB_216061_x_at	0.761905	0.714286	0.833333	0.757576	0.716981	0.710526	0.716418	0.648438	0.814615	0.773093	0.800995	0.736742
ELOVL5_208788_at	IGFBP6_203851_at	MRPS17_218982_s_at	PRELP_37022_at	0.761905	0.714286	0.75	0.787879	0.716981	0.710526	0.746269	0.640625	0.815064	0.773093	0.809701	0.738873
ELOVL5_208788_at	IGFBP6_203851_at	MRPS17_218982_s_at	PYCARD_221666_s_at	0.714286	0.714286	0.75	0.757576	0.761006	0.75	0.731343	0.695312	0.821054	0.77014	0.808458	0.736742
ELOVL5_208788_at	IGFBP6_203851_at	MRPS17_218982_s_at	REPIN1_219041_s_at	0.761905	0.714286	0.75	0.757576	0.742138	0.710526	0.731343	0.671875	0.815214	0.77014	0.812189	0.737216
ELOVL5_208788_at	IGFBP6_203851_at	MRPS17_218982_s_at	RNF113A_209565_at	0.738095	0.714286	0.75	0.727273	0.754717	0.736842	0.731343	0.671875	0.815963	0.770408	0.799751	0.736979
ELOVL5_208788_at	IGFBP6_203851_at	MRPS17_218982_s_at	SIX2_206510_at	0.738095	0.714286	0.833333	0.787879	0.72956	0.710526	0.746269	0.664062	0.818209	0.773631	0.808458	0.763258
ELOVL5_208788_at	IGFBP6_203851_at	MRPS17_218982_s_at	SLC25A28_221432_s_at	0.714286	0.714286	0.833333	0.757576	0.761006	0.75	0.746269	0.695312	0.811471	0.776316	0.83209	0.745739
ELOVL5_208788_at	IGFBP6_203851_at	MRPS17_218982_s_at	SLK_206874_s_at	0.738095	0.714286	0.833333	0.727273	0.72956	0.710526	0.716418	0.664062	0.812818	0.776316	0.828358	0.740767
ELOVL5_208788_at	IGFBP6_203851_at	MRPS17_218982_s_at	ZNF609_212617_at	0.761905	0.714286	0.75	0.757576	0.754717	0.736842	0.716418	0.671875	0.813717	0.772019	0.804726	0.744792
ELOVL5_208788_at	IGFBP6_203851_at	MT1H_206461_x_at	RRP15_219037_at	0.785714	0.734694	0.75	0.848485	0.735849	0.710526	0.746269	0.632812	0.813866	0.77739	0.838308	0.77036
ELOVL5_208788_at	IGFBP6_203851_at	NPR2_214066_x_at	RRP15_219037_at	0.809524	0.77551	0.75	0.848485	0.72327	0.763158	0.731343	0.585938	0.810872	0.775779	0.820896	0.741241
ELOVL5_208788_at	IGFBP6_203851_at	NT5E_203939_at	TAX1BP1_200976_s_at	0.785714	0.77551	0.833333	0.878788	0.742138	0.710526	0.716418	0.53125	0.814615	0.780075	0.848259	0.737926
ELOVL5_208788_at	IGFBP6_203851_at	NUP98_203194_s_at	RRP15_219037_at	0.738095	0.734694	0.833333	0.848485	0.716981	0.763158	0.716418	0.617188	0.812668	0.772825	0.808458	0.746212
ELOVL5_208788_at	IGFBP6_203851_at	PARM1_204687_at	RRP15_219037_at	0.714286	0.734694	0.75	0.818182	0.710692	0.723684	0.716418	0.585938	0.810123	0.771751	0.792289	0.744081
ELOVL5_208788_at	IGFBP6_203851_at	PHKG2_203709_at	TNN_215271_at	0.809524	0.714286	0.916667	0.727273	0.742138	0.710526	0.791045	0.671875	0.820455	0.771214	0.854478	0.747869
ELOVL5_208788_at	IGFBP6_203851_at	PSMG1_203405_at	RRP15_219037_at	0.738095	0.755102	0.833333	0.787879	0.72327	0.75	0.761194	0.671875	0.810422	0.775242	0.823383	0.763968
ELOVL5_208788_at	IGFBP6_203851_at	RALA_214435_x_at	TRIM32_203846_at	0.761905	0.734694	0.75	0.878788	0.742138	0.75	0.716418	0.546875	0.81177	0.771214	0.830846	0.767756
ELOVL5_208788_at	IGFBP6_203851_at	RRP15_219037_at	TAX1BP1_200976_s_at	0.761905	0.734694	0.833333	0.848485	0.72327	0.710526	0.746269	0.570312	0.816262	0.772019	0.833333	0.745975
ELOVL5_208788_at	IGFBP6_203851_at	RRP15_219037_at	TRIM38_203610_s_at	0.761905	0.714286	0.75	0.818182	0.742138	0.710526	0.716418	0.664062	0.815514	0.777121	0.808458	0.764915
ELOVL5_208788_at	IGFBP6_203851_at	SLC25A17_214210_at	TIMM17A_215171_s_at	0.738095	0.714286	0.833333	0.666667	0.748428	0.75	0.80597	0.75	0.820904	0.771482	0.874378	0.762311
ELOVL5_208788_at	IGFBP6_203851_at	STARD8_206868_at	TPM2_212654_at	0.738095	0.734694	0.75	0.787879	0.805031	0.736842	0.716418	0.632812	0.831986	0.770677	0.791045	0.768466
ELOVL5_208788_at	ITCH_209743_s_at	MRPS17_218982_s_at	PPAT_209434_s_at	0.738095	0.755102	0.75	0.69697	0.742138	0.710526	0.746269	0.679688	0.81746	0.779807	0.813433	0.723722
ELOVL5_208788_at	MECP2_202617_s_at	TAX1BP1_200976_s_at	UQCRB_209065_at	0.714286	0.714286	0.833333	0.757576	0.779874	0.723684	0.746269	0.515625	0.812069	0.781955	0.791045	0.694129
ELOVL5_208788_at	MRPS17_218982_s_at	MYL4_216054_x_at	PPAT_209434_s_at	0.761905	0.734694	0.75	0.666667	0.761006	0.723684	0.716418	0.710938	0.816562	0.775242	0.818408	0.732718
ELP4_203829_at	KIF4A_218355_at	MTFR1_203208_s_at	SETD6_219751_at	0.761905	0.77551	0.75	0.636364	0.72327	0.710526	0.716418	0.625	0.816562	0.774705	0.781095	0.683475
ELP4_203829_at	KIF4A_218355_at	NCOA3_209060_x_at	SCGB2A1_205979_at	0.809524	0.755102	0.75	0.787879	0.735849	0.723684	0.716418	0.578125	0.822552	0.778195	0.771144	0.714015
ELP4_203829_at	NOL4_206045_s_at	SQLE_213577_at	STAG2_209023_s_at	0.761905	0.77551	0.916667	0.757576	0.786164	0.723684	0.716418	0.59375	0.855795	0.783029	0.799751	0.702415
ELP4_203829_at	NOL4_206045_s_at	SQLE_213577_at	TNFRSF25_211282_x_at	0.761905	0.714286	0.833333	0.727273	0.748428	0.736842	0.761194	0.570312	0.827194	0.796455	0.778607	0.663352
ENGASE_220349_s_at	RPS6KC1_218909_at	TRPA1_217590_s_at	UQCRB_209065_at	0.785714	0.714286	0.75	0.515152	0.767296	0.710526	0.731343	0.585938	0.820006	0.77014	0.788557	0.587121
EPRS_200842_s_at	NKRF_205004_at	PPAT_209434_s_at	SQLE_213577_at	0.761905	0.714286	0.833333	0.575758	0.72327	0.723684	0.716418	0.640625	0.810123	0.780881	0.774876	0.674953
EPRS_200842_s_at	RPS6KC1_218909_at	TRPA1_217590_s_at	UQCRB_209065_at	0.785714	0.714286	0.75	0.515152	0.754717	0.763158	0.716418	0.617188	0.819706	0.774973	0.803483	0.604403
FBXO28_202271_at	NKRF_205004_at	SQLE_213577_at	VAV2_205536_at	0.738095	0.714286	0.75	0.545455	0.72327	0.763158	0.716418	0.703125	0.812069	0.771751	0.773632	0.659091
FIG4_203656_at	NKRF_205004_at	SQLE_213577_at	STAG3L1_221191_at	0.833333	0.714286	0.75	0.636364	0.773585	0.736842	0.850746	0.632812	0.820006	0.780881	0.80597	0.653409
FLT1_222033_s_at	RPS6KC1_218909_at	TRPA1_217590_s_at	UQCRB_209065_at	0.761905	0.714286	0.75	0.545455	0.773585	0.723684	0.716418	0.578125	0.822402	0.774436	0.78607	0.587831
GALT_203179_at	LEMD3_218604_at	MYL3_205589_at	PRC1_218009_s_at	0.785714	0.734694	0.75	0.666667	0.761006	0.723684	0.791045	0.601562	0.826595	0.772556	0.793532	0.709991
GATA4_205517_at	IPO7_200995_at	RUNX1_211620_x_at	SQLE_213577_at	0.761905	0.816327	0.833333	0.69697	0.754717	0.710526	0.731343	0.625	0.838574	0.831633	0.819652	0.667377
GATA4_205517_at	KIF4A_218355_at	NKRF_205004_at	RAB11FIP3_203933_at	0.738095	0.714286	0.833333	0.69697	0.748428	0.723684	0.731343	0.617188	0.827194	0.776584	0.810945	0.740767
GATA4_205517_at	KIF4A_218355_at	RAB11FIP3_203933_at	TMEM109_201361_at	0.785714	0.755102	0.833333	0.757576	0.735849	0.723684	0.716418	0.695312	0.824049	0.790816	0.840796	0.755208
GCAT_205164_at	LEMD3_218604_at	MYL3_205589_at	PRC1_218009_s_at	0.761905	0.714286	0.75	0.666667	0.767296	0.75	0.776119	0.578125	0.833483	0.777658	0.782338	0.70786
GNAS_200981_x_at	RPS6KC1_218909_at	TRPA1_217590_s_at	UQCRB_209065_at	0.785714	0.714286	0.833333	0.545455	0.748428	0.710526	0.761194	0.5625	0.827942	0.771482	0.802239	0.578598
GPR153_221902_at	RPS6KC1_218909_at	TRPA1_217590_s_at	UQCRB_209065_at	0.785714	0.714286	0.75	0.515152	0.761006	0.736842	0.731343	0.59375	0.819856	0.773631	0.784826	0.591856
HDAC2_201833_at	NKRF_205004_at	REEP1_204365_s_at	SQLE_213577_at	0.785714	0.734694	0.75	0.606061	0.716981	0.723684	0.746269	0.632812	0.811321	0.779538	0.774876	0.672822
HDC_207067_s_at	RPS6KC1_218909_at	TRPA1_217590_s_at	UQCRB_209065_at	0.761905	0.714286	0.75	0.515152	0.773585	0.723684	0.716418	0.570312	0.81776	0.773899	0.793532	0.567945
HLA-DRA_208894_at	RPS6KC1_218909_at	TRPA1_217590_s_at	UQCRB_209065_at	0.809524	0.714286	0.75	0.606061	0.773585	0.710526	0.716418	0.5625	0.820904	0.772019	0.804726	0.597301
HSP90AA1_211969_at	RPS6KC1_218909_at	TRPA1_217590_s_at	UQCRB_209065_at	0.738095	0.714286	0.75	0.545455	0.742138	0.736842	0.716418	0.59375	0.818209	0.773093	0.789801	0.587595
HSPD1_200807_s_at	IL6ST_212196_at	RPS6KC1_218909_at	TNFRSF10B_209295_at	0.738095	0.714286	0.75	0.787879	0.754717	0.763158	0.761194	0.585938	0.821653	0.771214	0.777363	0.718987
IBTK_210970_s_at	MT1F_217165_x_at	NKRF_205004_at	SQLE_213577_at	0.714286	0.755102	0.75	0.727273	0.742138	0.723684	0.716418	0.648438	0.818958	0.787325	0.777363	0.721828
IGHA1_217022_s_at	PRR11_219392_x_at	RUNX1_211620_x_at	SQLE_213577_at	0.738095	0.77551	0.75	0.69697	0.761006	0.736842	0.731343	0.476562	0.822701	0.802095	0.779851	0.623106
IGHA1_217022_s_at	RUNX1_211620_x_at	SQLE_213577_at	STAG3L1_221191_at	0.714286	0.734694	0.75	0.636364	0.773585	0.802632	0.746269	0.585938	0.833034	0.795113	0.809701	0.632339
IGHD_214973_x_at	NKRF_205004_at	SQLE_213577_at	STAG3L1_221191_at	0.809524	0.714286	0.75	0.636364	0.779874	0.736842	0.820896	0.648438	0.81791	0.772556	0.80597	0.660275
IGJ_212592_at	MTO1_222014_x_at	SQLE_213577_at	ZNF688_213527_s_at	0.714286	0.734694	0.75	0.727273	0.830189	0.710526	0.761194	0.578125	0.820006	0.774705	0.798507	0.715199
INADL_214705_at	MED23_218846_at	NKRF_205004_at	SQLE_213577_at	0.761905	0.714286	0.833333	0.727273	0.761006	0.776316	0.716418	0.671875	0.822102	0.789205	0.776119	0.684896
IPO7_200992_at	MTO1_222014_x_at	SIRPB1_206934_at	SQLE_213577_at	0.761905	0.77551	0.833333	0.757576	0.761006	0.710526	0.746269	0.5	0.812369	0.788131	0.799751	0.683475
JARID2_203297_s_at	RPS6KC1_218909_at	TRPA1_217590_s_at	UQCRB_209065_at	0.809524	0.714286	0.75	0.636364	0.786164	0.723684	0.731343	0.476562	0.832884	0.791353	0.792289	0.59375
KIF4A_218355_at	MTO1_222014_x_at	SIRPB1_206934_at	SQLE_213577_at	0.738095	0.714286	0.833333	0.787879	0.792453	0.710526	0.731343	0.539062	0.81177	0.77739	0.814677	0.717566
KIF4A_218355_at	MTO1_222014_x_at	SLC25A17_214210_at	SQLE_213577_at	0.714286	0.734694	0.916667	0.787879	0.805031	0.710526	0.716418	0.578125	0.811021	0.775779	0.865672	0.714962
KIF4A_218355_at	NKRF_205004_at	RAB11FIP3_203933_at	SQLE_213577_at	0.785714	0.714286	0.75	0.757576	0.742138	0.763158	0.716418	0.617188	0.833783	0.776047	0.793532	0.722538
LEMD3_218604_at	MYL3_205589_at	PRC1_218009_s_at	SPDEF_213441_x_at	0.761905	0.755102	0.75	0.69697	0.754717	0.710526	0.731343	0.5625	0.824948	0.77014	0.791045	0.698864
LEMD3_218604_at	MYL3_205589_at	PRC1_218009_s_at	TADA2A_210537_s_at	0.785714	0.734694	0.75	0.575758	0.805031	0.828947	0.731343	0.632812	0.852501	0.791353	0.774876	0.678504
LOC388796_65588_at	RPS6KC1_218909_at	TRPA1_217590_s_at	UQCRB_209065_at	0.785714	0.77551	0.75	0.666667	0.742138	0.710526	0.746269	0.570312	0.828242	0.775242	0.812189	0.629972
MAGOH_210093_s_at	RPS6KC1_218909_at	TRPA1_217590_s_at	UQCRB_209065_at	0.761905	0.714286	0.75	0.545455	0.761006	0.710526	0.731343	0.59375	0.818509	0.773899	0.792289	0.594223
MCOLN1_219952_s_at	RPS6KC1_218909_at	TRPA1_217590_s_at	UQCRB_209065_at	0.785714	0.714286	0.75	0.545455	0.767296	0.710526	0.716418	0.59375	0.817011	0.779001	0.78607	0.585938
MED23_218846_at	MFSD1_218109_s_at	NKRF_205004_at	SQLE_213577_at	0.714286	0.755102	0.75	0.636364	0.716981	0.723684	0.716418	0.679688	0.810722	0.77014	0.799751	0.671875
MED23_218846_at	NKRF_205004_at	RPS6KC1_218909_at	SQLE_213577_at	0.761905	0.714286	0.75	0.606061	0.786164	0.75	0.731343	0.59375	0.813567	0.772825	0.774876	0.649384
MED23_218846_at	NKRF_205004_at	SQLE_213577_at	ZNF133_37254_at	0.785714	0.714286	0.75	0.666667	0.735849	0.776316	0.731343	0.695312	0.810572	0.783566	0.774876	0.67732
MFAP4_212713_at	RPS6KC1_218909_at	TRPA1_217590_s_at	UQCRB_209065_at	0.761905	0.714286	0.75	0.515152	0.748428	0.723684	0.716418	0.601562	0.819557	0.774168	0.791045	0.590436
MR1_207566_at	RPS6KC1_218909_at	TRPA1_217590_s_at	UQCRB_209065_at	0.761905	0.714286	0.75	0.606061	0.805031	0.710526	0.746269	0.5625	0.826745	0.770408	0.809701	0.597064
MT1F_213629_x_at	NKRF_205004_at	RPS6KC1_218909_at	SQLE_213577_at	0.809524	0.755102	0.833333	0.69697	0.72327	0.710526	0.716418	0.484375	0.822402	0.773899	0.80597	0.657907
MTO1_222014_x_at	RMI1_218979_at	SLC25A17_214210_at	SQLE_213577_at	0.714286	0.734694	0.833333	0.666667	0.805031	0.723684	0.716418	0.585938	0.816113	0.77927	0.804726	0.666903
MTO1_222014_x_at	SIRPB1_206934_at	SQLE_213577_at	STAG2_207983_s_at	0.714286	0.714286	0.833333	0.757576	0.735849	0.710526	0.746269	0.539062	0.813118	0.771482	0.793532	0.680634
MTO1_222014_x_at	SIRPB1_206934_at	SQLE_213577_at	TTC37_203048_s_at	0.785714	0.77551	0.833333	0.757576	0.748428	0.75	0.716418	0.492188	0.812968	0.786251	0.776119	0.679688
NAPA_206491_s_at	RPS6KC1_218909_at	TRPA1_217590_s_at	UQCRB_209065_at	0.809524	0.714286	0.75	0.545455	0.773585	0.763158	0.731343	0.640625	0.816412	0.77014	0.782338	0.584517
NCR2_217493_x_at	RPS6KC1_218909_at	TRPA1_217590_s_at	UQCRB_209065_at	0.785714	0.714286	0.75	0.545455	0.754717	0.710526	0.716418	0.570312	0.820156	0.770408	0.78607	0.58215
NKRF_205004_at	NXPH3_221991_at	PPAT_209434_s_at	SQLE_213577_at	0.761905	0.714286	0.75	0.636364	0.748428	0.723684	0.731343	0.695312	0.814166	0.770677	0.79602	0.691761
NKRF_205004_at	PPAT_209434_s_at	RPS6KC1_218909_at	SQLE_213577_at	0.761905	0.755102	0.75	0.636364	0.735849	0.763158	0.716418	0.625	0.81791	0.781955	0.793532	0.652936
PARK7_200006_at	RPS6KC1_218909_at	TRPA1_217590_s_at	UQCRB_209065_at	0.785714	0.714286	0.75	0.545455	0.72956	0.723684	0.716418	0.5625	0.824498	0.774705	0.808458	0.587358
PFKL_201102_s_at	SLC22A13_207444_at	TMEM183A_212164_at	TOMM70A_201519_at	0.785714	0.755102	0.75	0.575758	0.72956	0.710526	0.716418	0.570312	0.825996	0.772825	0.779851	0.58286
RABAC1_203136_at	RPS6KC1_218909_at	TRPA1_217590_s_at	UQCRB_209065_at	0.785714	0.714286	0.75	0.545455	0.792453	0.763158	0.716418	0.59375	0.814465	0.787863	0.774876	0.594697
RNF139_209510_at	RPS6KC1_218909_at	TRPA1_217590_s_at	UQCRB_209065_at	0.785714	0.714286	0.75	0.515152	0.811321	0.776316	0.716418	0.648438	0.822851	0.777927	0.771144	0.564631
RPH3AL_221614_s_at	RPS6KC1_218909_at	TRPA1_217590_s_at	UQCRB_209065_at	0.785714	0.714286	0.75	0.575758	0.773585	0.736842	0.731343	0.625	0.812219	0.770408	0.798507	0.599669
RPS6KC1_218909_at	SAP18_208740_at	TRPA1_217590_s_at	UQCRB_209065_at	0.785714	0.714286	0.75	0.515152	0.767296	0.736842	0.716418	0.601562	0.821354	0.771751	0.779851	0.57197
RPS6KC1_218909_at	SDHAF1_44669_at	TRPA1_217590_s_at	UQCRB_209065_at	0.761905	0.714286	0.833333	0.575758	0.798742	0.789474	0.716418	0.65625	0.813567	0.79189	0.827114	0.609138
RPS6KC1_218909_at	SHB_204657_s_at	TRPA1_217590_s_at	UQCRB_209065_at	0.761905	0.714286	0.75	0.515152	0.754717	0.710526	0.716418	0.570312	0.8233	0.772556	0.782338	0.563447
RPS6KC1_218909_at	SLC16A1_209900_s_at	TRPA1_217590_s_at	UQCRB_209065_at	0.761905	0.714286	0.75	0.515152	0.773585	0.763158	0.731343	0.625	0.821354	0.777927	0.788557	0.583807
RPS6KC1_218909_at	SPRED2_212458_at	TRPA1_217590_s_at	UQCRB_209065_at	0.809524	0.714286	0.75	0.515152	0.742138	0.710526	0.716418	0.601562	0.826745	0.77551	0.818408	0.592093
RPS6KC1_218909_at	SSX3_211731_x_at	TRPA1_217590_s_at	UQCRB_209065_at	0.761905	0.714286	0.75	0.515152	0.767296	0.723684	0.716418	0.570312	0.819108	0.770677	0.778607	0.587121
RPS6KC1_218909_at	TCEB3_202819_s_at	TRPA1_217590_s_at	UQCRB_209065_at	0.809524	0.714286	0.75	0.545455	0.742138	0.710526	0.716418	0.554688	0.821204	0.771214	0.798507	0.592566
RPS6KC1_218909_at	TOP2A_201291_s_at	TRPA1_217590_s_at	UQCRB_209065_at	0.761905	0.714286	0.833333	0.606061	0.748428	0.763158	0.716418	0.617188	0.821953	0.772288	0.814677	0.598485
RPS6KC1_218909_at	TRPA1_217590_s_at	UBE2S_202779_s_at	UQCRB_209065_at	0.761905	0.714286	0.75	0.636364	0.779874	0.776316	0.716418	0.65625	0.820156	0.793233	0.783582	0.648201
RPS6KC1_218909_at	TRPA1_217590_s_at	UQCRB_209065_at	WSB2_201760_s_at	0.785714	0.714286	0.75	0.515152	0.748428	0.723684	0.731343	0.609375	0.818209	0.772288	0.776119	0.575758
RPS6KC1_218909_at	TRPA1_217590_s_at	UQCRB_209065_at	YTHDF1_221741_s_at	0.761905	0.714286	0.75	0.545455	0.779874	0.723684	0.716418	0.585938	0.820156	0.77551	0.789801	0.582623
SLC22A13_207444_at	SQLE_213577_at	TMEM183A_212164_at	TOMM70A_201519_at	0.809524	0.714286	0.75	0.575758	0.81761	0.802632	0.776119	0.648438	0.840072	0.783298	0.824627	0.625947
SLC22A13_207444_at	SRSF8_213152_s_at	TMEM183A_212164_at	TOMM70A_201519_at	0.738095	0.755102	0.833333	0.606061	0.773585	0.723684	0.716418	0.617188	0.81761	0.774973	0.794776	0.602746
SLC22A13_207444_at	SSH1_221753_at	TMEM183A_212164_at	TOMM70A_201519_at	0.761905	0.714286	0.75	0.575758	0.735849	0.75	0.716418	0.578125	0.817011	0.772288	0.797264	0.577415
SLC22A13_207444_at	TMEM183A_212164_at	TOMM70A_201519_at	TPM1_210987_x_at	0.785714	0.734694	0.75	0.575758	0.754717	0.75	0.716418	0.65625	0.824648	0.770408	0.807214	0.616951
SLC22A13_207444_at	TMEM183A_212164_at	TOMM70A_201519_at	WASL_205809_s_at	0.785714	0.714286	0.75	0.545455	0.735849	0.763158	0.716418	0.617188	0.817161	0.772019	0.802239	0.570549

## Sheet: Quintuples
Probeset 1	Probeset 2	Probeset 3	Probeset 4	Probeset 5	Sensitivity (Training)	Sensitivity (Filtration 1)	Sensitivity (Filtration 2)	Sensitivity (Validation)	Specificity (Training)	Specificity (Filtration 1)	Specificity (Filtration 2)	Specificity (Validation)	AUC (Training)	AUC (Filtration 1)	AUC (Filtration 2)	AUC (Validation)
ABAT_209460_at	GATA4_205517_at	IPO7_200995_at	RUNX1_211620_x_at	SQLE_213577_at	0.761905	0.77551	0.833333	0.666667	0.792453	0.776316	0.761194	0.65625	0.845762	0.827336	0.825871	0.687027
ABCA3_204343_at	GATA4_205517_at	IPO7_200995_at	RUNX1_211620_x_at	SQLE_213577_at	0.761905	0.77551	0.75	0.666667	0.786164	0.776316	0.791045	0.65625	0.842168	0.822771	0.81592	0.689394
ABCC1_202805_s_at	GATA4_205517_at	IPO7_200995_at	RUNX1_211620_x_at	SQLE_213577_at	0.761905	0.836735	0.916667	0.666667	0.773585	0.789474	0.761194	0.664062	0.847409	0.823577	0.827114	0.670691
ABCD4_203981_s_at	GATA4_205517_at	IPO7_200995_at	RUNX1_211620_x_at	SQLE_213577_at	0.761905	0.77551	0.833333	0.636364	0.754717	0.776316	0.776119	0.6875	0.856095	0.814447	0.843284	0.668797
ACP1_201630_s_at	GATA4_205517_at	IPO7_200995_at	RUNX1_211620_x_at	SQLE_213577_at	0.761905	0.795918	0.833333	0.666667	0.767296	0.75	0.761194	0.648438	0.840521	0.825994	0.818408	0.663352
ACTR2_200728_at	GATA4_205517_at	IPO7_200995_at	RUNX1_211620_x_at	SQLE_213577_at	0.785714	0.795918	0.833333	0.636364	0.754717	0.75	0.761194	0.65625	0.840371	0.82304	0.824627	0.668087
ADRBK1_201401_s_at	GATA4_205517_at	IPO7_200995_at	RUNX1_211620_x_at	SQLE_213577_at	0.761905	0.795918	0.833333	0.636364	0.761006	0.763158	0.761194	0.648438	0.843217	0.823845	0.817164	0.6759
AGA_204333_s_at	GATA4_205517_at	IPO7_200995_at	RUNX1_211620_x_at	SQLE_213577_at	0.761905	0.755102	0.833333	0.69697	0.767296	0.776316	0.761194	0.632812	0.840521	0.839957	0.819652	0.683239
AK4_204347_at	GATA4_205517_at	IPO7_200995_at	RUNX1_211620_x_at	SQLE_213577_at	0.785714	0.795918	0.833333	0.666667	0.786164	0.776316	0.791045	0.601562	0.853399	0.834318	0.825871	0.651278
AK4_204348_s_at	GATA4_205517_at	IPO7_200995_at	RUNX1_211620_x_at	SQLE_213577_at	0.809524	0.77551	0.916667	0.69697	0.805031	0.763158	0.80597	0.578125	0.857293	0.817938	0.824627	0.647017
AKT1_207163_s_at	GATA4_205517_at	IPO7_200995_at	RUNX1_211620_x_at	SQLE_213577_at	0.761905	0.77551	0.833333	0.636364	0.761006	0.789474	0.761194	0.640625	0.843217	0.83754	0.829602	0.668087
ALG13_219015_s_at	GATA4_205517_at	IPO7_200995_at	RUNX1_211620_x_at	SQLE_213577_at	0.761905	0.755102	0.833333	0.666667	0.805031	0.776316	0.776119	0.664062	0.841869	0.835929	0.830846	0.666193
AMPD1_206121_at	GATA4_205517_at	IPO7_200995_at	RUNX1_211620_x_at	SQLE_213577_at	0.761905	0.77551	0.833333	0.69697	0.767296	0.75	0.761194	0.617188	0.856694	0.833781	0.825871	0.669981
ANAPC2_218555_at	GATA4_205517_at	IPO7_200995_at	RUNX1_211620_x_at	SQLE_213577_at	0.761905	0.795918	0.833333	0.636364	0.754717	0.776316	0.761194	0.664062	0.84696	0.835392	0.819652	0.663116
APOOL_222269_at	GATA4_205517_at	IPO7_200995_at	RUNX1_211620_x_at	SQLE_213577_at	0.761905	0.795918	0.833333	0.636364	0.767296	0.776316	0.761194	0.65625	0.84097	0.841568	0.81592	0.675426
ARAP1_212516_at	GATA4_205517_at	IPO7_200995_at	RUNX1_211620_x_at	SQLE_213577_at	0.761905	0.755102	0.833333	0.636364	0.761006	0.763158	0.820896	0.679688	0.845013	0.828142	0.837065	0.666667
ARHGAP17_218076_s_at	GATA4_205517_at	IPO7_200995_at	RUNX1_211620_x_at	SQLE_213577_at	0.785714	0.755102	0.75	0.606061	0.786164	0.815789	0.791045	0.71875	0.853848	0.819012	0.827114	0.674479
ARID1A_210649_s_at	GATA4_205517_at	IPO7_200995_at	RUNX1_211620_x_at	SQLE_213577_at	0.761905	0.755102	0.833333	0.636364	0.754717	0.802632	0.761194	0.671875	0.842468	0.8413	0.818408	0.666903
ARID1A_212152_x_at	GATA4_205517_at	IPO7_200995_at	RUNX1_211620_x_at	SQLE_213577_at	0.761905	0.795918	0.833333	0.636364	0.761006	0.815789	0.761194	0.671875	0.845912	0.85043	0.818408	0.66643
ARIH1_201881_s_at	GATA4_205517_at	IPO7_200995_at	RUNX1_211620_x_at	SQLE_213577_at	0.785714	0.77551	0.833333	0.636364	0.761006	0.789474	0.791045	0.671875	0.845912	0.823845	0.81592	0.675189
ASCC3_212815_at	GATA4_205517_at	IPO7_200995_at	RUNX1_211620_x_at	SQLE_213577_at	0.761905	0.77551	0.833333	0.666667	0.786164	0.75	0.776119	0.648438	0.844864	0.823577	0.820896	0.684896
ASXL1_212234_at	GATA4_205517_at	IPO7_200995_at	RUNX1_211620_x_at	SQLE_213577_at	0.785714	0.755102	0.833333	0.69697	0.754717	0.75	0.776119	0.632812	0.843217	0.834049	0.810945	0.674242
ATP13A3_219558_at	GATA4_205517_at	IPO7_200995_at	RUNX1_211620_x_at	SQLE_213577_at	0.785714	0.795918	0.833333	0.69697	0.761006	0.75	0.776119	0.609375	0.845313	0.848818	0.819652	0.678267
ATP2A1_205444_at	GATA4_205517_at	IPO7_200995_at	RUNX1_211620_x_at	SQLE_213577_at	0.809524	0.795918	0.833333	0.727273	0.754717	0.763158	0.761194	0.625	0.86493	0.840494	0.822139	0.66643
ATP5D_213041_s_at	GATA4_205517_at	IPO7_200995_at	RUNX1_211620_x_at	SQLE_213577_at	0.785714	0.77551	0.833333	0.636364	0.767296	0.75	0.776119	0.65625	0.843366	0.823577	0.819652	0.664062
ATP6V1G2_200041_s_at	GATA4_205517_at	IPO7_200995_at	RUNX1_211620_x_at	SQLE_213577_at	0.761905	0.795918	0.833333	0.636364	0.754717	0.763158	0.761194	0.65625	0.841719	0.830021	0.824627	0.665956
ATRNL1_213744_at	GATA4_205517_at	IPO7_200995_at	RUNX1_211620_x_at	SQLE_213577_at	0.785714	0.755102	0.833333	0.666667	0.754717	0.763158	0.761194	0.632812	0.842917	0.83029	0.814677	0.672585
ATXN7L3B_212114_at	GATA4_205517_at	IPO7_200995_at	RUNX1_211620_x_at	SQLE_213577_at	0.785714	0.77551	0.833333	0.666667	0.767296	0.75	0.761194	0.617188	0.848458	0.834049	0.827114	0.655066
BAT2_212081_x_at	GATA4_205517_at	IPO7_200995_at	RUNX1_211620_x_at	SQLE_213577_at	0.785714	0.77551	0.916667	0.636364	0.754717	0.763158	0.791045	0.664062	0.843366	0.831901	0.830846	0.664536
BCAP29_205084_at	GATA4_205517_at	IPO7_200995_at	RUNX1_211620_x_at	SQLE_213577_at	0.761905	0.816327	0.833333	0.636364	0.773585	0.763158	0.776119	0.65625	0.845762	0.817669	0.824627	0.663116
BCKDK_202030_at	GATA4_205517_at	IPO7_200995_at	RUNX1_211620_x_at	SQLE_213577_at	0.761905	0.795918	0.916667	0.69697	0.754717	0.763158	0.761194	0.648438	0.840671	0.830559	0.823383	0.680871
BLM_205733_at	GATA4_205517_at	IPO7_200995_at	RUNX1_211620_x_at	SQLE_213577_at	0.761905	0.755102	0.916667	0.636364	0.767296	0.75	0.761194	0.625	0.844265	0.830559	0.830846	0.690341
BNIP3L_221478_at	GATA4_205517_at	IPO7_200995_at	RUNX1_211620_x_at	SQLE_213577_at	0.761905	0.795918	0.833333	0.666667	0.779874	0.75	0.761194	0.632812	0.840521	0.823845	0.819652	0.659328
BSDC1_222200_s_at	GATA4_205517_at	IPO7_200995_at	RUNX1_211620_x_at	SQLE_213577_at	0.785714	0.755102	0.833333	0.636364	0.754717	0.75	0.791045	0.640625	0.856095	0.845865	0.84204	0.680398
C11orf2_217969_at	GATA4_205517_at	IPO7_200995_at	RUNX1_211620_x_at	SQLE_213577_at	0.761905	0.755102	0.833333	0.636364	0.754717	0.75	0.776119	0.648438	0.842019	0.81928	0.812189	0.660748
C12orf4_218374_s_at	GATA4_205517_at	IPO7_200995_at	RUNX1_211620_x_at	SQLE_213577_at	0.761905	0.77551	0.916667	0.666667	0.773585	0.776316	0.761194	0.648438	0.84696	0.832438	0.837065	0.680398
C12orf49_218867_s_at	GATA4_205517_at	IPO7_200995_at	RUNX1_211620_x_at	SQLE_213577_at	0.761905	0.795918	0.833333	0.666667	0.754717	0.776316	0.791045	0.664062	0.848907	0.841568	0.825871	0.673769
C13orf34_219544_at	GATA4_205517_at	IPO7_200995_at	RUNX1_211620_x_at	SQLE_213577_at	0.761905	0.795918	0.916667	0.636364	0.767296	0.75	0.761194	0.648438	0.845013	0.836735	0.825871	0.6759
C14orf1_202562_s_at	GATA4_205517_at	IPO7_200995_at	RUNX1_211620_x_at	SQLE_213577_at	0.761905	0.795918	0.833333	0.636364	0.773585	0.763158	0.761194	0.632812	0.84681	0.835661	0.819652	0.669271
C14orf139_219563_at	GATA4_205517_at	IPO7_200995_at	RUNX1_211620_x_at	SQLE_213577_at	0.761905	0.755102	0.833333	0.666667	0.767296	0.789474	0.761194	0.65625	0.844265	0.828947	0.823383	0.689394
C16orf58_217891_at	GATA4_205517_at	IPO7_200995_at	RUNX1_211620_x_at	SQLE_213577_at	0.761905	0.755102	0.833333	0.636364	0.761006	0.776316	0.761194	0.695312	0.847709	0.824919	0.812189	0.674242
C17orf59_219417_s_at	GATA4_205517_at	IPO7_200995_at	RUNX1_211620_x_at	SQLE_213577_at	0.785714	0.795918	0.833333	0.636364	0.767296	0.75	0.761194	0.648438	0.840222	0.816595	0.818408	0.671638
C3orf37_201677_at	GATA4_205517_at	IPO7_200995_at	RUNX1_211620_x_at	SQLE_213577_at	0.785714	0.795918	0.833333	0.666667	0.761006	0.75	0.761194	0.65625	0.847559	0.828679	0.812189	0.668087
C6orf108_204238_s_at	GATA4_205517_at	IPO7_200995_at	RUNX1_211620_x_at	SQLE_213577_at	0.761905	0.755102	0.75	0.636364	0.811321	0.776316	0.791045	0.671875	0.842618	0.823308	0.812189	0.671165
C7orf26_219261_at	GATA4_205517_at	IPO7_200995_at	RUNX1_211620_x_at	SQLE_213577_at	0.761905	0.755102	0.833333	0.636364	0.767296	0.763158	0.761194	0.65625	0.84097	0.827336	0.823383	0.66785
CABIN1_37652_at	GATA4_205517_at	IPO7_200995_at	RUNX1_211620_x_at	SQLE_213577_at	0.809524	0.77551	0.833333	0.636364	0.767296	0.789474	0.776119	0.679688	0.84097	0.829753	0.818408	0.661222
CACNA1S_217515_s_at	GATA4_205517_at	IPO7_200995_at	RUNX1_211620_x_at	SQLE_213577_at	0.761905	0.77551	0.833333	0.69697	0.754717	0.75	0.761194	0.632812	0.855496	0.829216	0.814677	0.670691
CACNB1_206996_x_at	GATA4_205517_at	IPO7_200995_at	RUNX1_211620_x_at	SQLE_213577_at	0.785714	0.795918	0.916667	0.69697	0.767296	0.75	0.776119	0.59375	0.862983	0.833781	0.819652	0.669981
CALCA_217495_x_at	GATA4_205517_at	IPO7_200995_at	RUNX1_211620_x_at	SQLE_213577_at	0.761905	0.77551	0.833333	0.636364	0.754717	0.776316	0.791045	0.664062	0.846062	0.840494	0.824627	0.664536
CALU_214845_s_at	GATA4_205517_at	IPO7_200995_at	RUNX1_211620_x_at	SQLE_213577_at	0.761905	0.795918	0.833333	0.636364	0.767296	0.776316	0.761194	0.65625	0.842019	0.825725	0.81592	0.666903
CAMK2B_209956_s_at	GATA4_205517_at	IPO7_200995_at	RUNX1_211620_x_at	SQLE_213577_at	0.785714	0.755102	0.75	0.636364	0.779874	0.75	0.776119	0.648438	0.843217	0.816864	0.83209	0.673769
CAPN6_202965_s_at	GATA4_205517_at	IPO7_200995_at	RUNX1_211620_x_at	SQLE_213577_at	0.809524	0.77551	0.833333	0.636364	0.773585	0.789474	0.776119	0.648438	0.84127	0.821429	0.819652	0.681108
CASK_207620_s_at	GATA4_205517_at	IPO7_200995_at	RUNX1_211620_x_at	SQLE_213577_at	0.785714	0.77551	0.833333	0.636364	0.754717	0.75	0.776119	0.648438	0.84142	0.826799	0.81592	0.665956
CASP10_210955_at	GATA4_205517_at	IPO7_200995_at	RUNX1_211620_x_at	SQLE_213577_at	0.785714	0.816327	0.916667	0.636364	0.773585	0.776316	0.761194	0.640625	0.845463	0.831364	0.824627	0.663589
CAV3_208204_s_at	GATA4_205517_at	IPO7_200995_at	RUNX1_211620_x_at	SQLE_213577_at	0.857143	0.795918	0.75	0.69697	0.767296	0.75	0.80597	0.601562	0.863582	0.840763	0.830846	0.659091
CBX6_202048_s_at	GATA4_205517_at	IPO7_200995_at	RUNX1_211620_x_at	SQLE_213577_at	0.785714	0.755102	0.833333	0.636364	0.754717	0.75	0.761194	0.625	0.842618	0.833781	0.824627	0.670928
CCDC93_209688_s_at	GATA4_205517_at	IPO7_200995_at	RUNX1_211620_x_at	SQLE_213577_at	0.761905	0.836735	0.833333	0.636364	0.754717	0.776316	0.776119	0.671875	0.845013	0.838614	0.834577	0.663352
CCNO_210021_s_at	GATA4_205517_at	IPO7_200995_at	RUNX1_211620_x_at	SQLE_213577_at	0.761905	0.795918	0.916667	0.666667	0.767296	0.75	0.761194	0.648438	0.840222	0.827873	0.814677	0.666193
CCT2_201946_s_at	GATA4_205517_at	IPO7_200995_at	RUNX1_211620_x_at	SQLE_213577_at	0.761905	0.795918	0.833333	0.636364	0.767296	0.802632	0.776119	0.679688	0.842019	0.829753	0.814677	0.672822
CD163_203645_s_at	GATA4_205517_at	IPO7_200995_at	RUNX1_211620_x_at	SQLE_213577_at	0.761905	0.755102	0.833333	0.636364	0.754717	0.763158	0.761194	0.671875	0.841569	0.822234	0.818408	0.668797
CD86_210895_s_at	GATA4_205517_at	IPO7_200995_at	RUNX1_211620_x_at	SQLE_213577_at	0.761905	0.77551	0.833333	0.636364	0.767296	0.763158	0.761194	0.648438	0.840222	0.826531	0.819652	0.667377
CDC25B_201853_s_at	GATA4_205517_at	IPO7_200995_at	RUNX1_211620_x_at	SQLE_213577_at	0.809524	0.755102	0.833333	0.636364	0.773585	0.776316	0.761194	0.640625	0.844864	0.834049	0.822139	0.651515
CDC45_204126_s_at	GATA4_205517_at	IPO7_200995_at	RUNX1_211620_x_at	SQLE_213577_at	0.761905	0.755102	0.916667	0.636364	0.779874	0.763158	0.761194	0.648438	0.8528	0.832438	0.824627	0.68679
CDCA4_218399_s_at	GATA4_205517_at	IPO7_200995_at	RUNX1_211620_x_at	SQLE_213577_at	0.809524	0.755102	0.833333	0.636364	0.767296	0.75	0.761194	0.632812	0.84112	0.831364	0.820896	0.674716
CDK1_210559_s_at	GATA4_205517_at	IPO7_200995_at	RUNX1_211620_x_at	SQLE_213577_at	0.761905	0.77551	0.833333	0.636364	0.773585	0.75	0.761194	0.671875	0.843366	0.814447	0.830846	0.677557
CDKN1C_213348_at	GATA4_205517_at	IPO7_200995_at	RUNX1_211620_x_at	SQLE_213577_at	0.761905	0.77551	0.833333	0.636364	0.773585	0.75	0.761194	0.640625	0.841869	0.825188	0.817164	0.668087
CDKN1C_216894_x_at	GATA4_205517_at	IPO7_200995_at	RUNX1_211620_x_at	SQLE_213577_at	0.785714	0.77551	0.75	0.666667	0.754717	0.776316	0.776119	0.617188	0.846361	0.824114	0.810945	0.676847
CDKN2C_211792_s_at	GATA4_205517_at	IPO7_200995_at	RUNX1_211620_x_at	SQLE_213577_at	0.761905	0.795918	0.833333	0.69697	0.754717	0.75	0.791045	0.625	0.845463	0.831633	0.822139	0.670691
CENPB_212437_at	GATA4_205517_at	IPO7_200995_at	RUNX1_211620_x_at	SQLE_213577_at	0.785714	0.755102	0.833333	0.606061	0.754717	0.789474	0.776119	0.664062	0.84681	0.8413	0.817164	0.660985
CENPT_218148_at	GATA4_205517_at	IPO7_200995_at	RUNX1_211620_x_at	SQLE_213577_at	0.761905	0.77551	0.833333	0.636364	0.761006	0.776316	0.80597	0.671875	0.846211	0.828947	0.828358	0.658617
CKM_204810_s_at	GATA4_205517_at	IPO7_200995_at	RUNX1_211620_x_at	SQLE_213577_at	0.785714	0.755102	0.833333	0.636364	0.767296	0.75	0.761194	0.65625	0.874513	0.827336	0.81592	0.675426
CLSTN1_201561_s_at	GATA4_205517_at	IPO7_200995_at	RUNX1_211620_x_at	SQLE_213577_at	0.761905	0.755102	0.833333	0.575758	0.761006	0.776316	0.80597	0.6875	0.843666	0.824651	0.83209	0.671875
CNN1_203951_at	GATA4_205517_at	IPO7_200995_at	RUNX1_211620_x_at	SQLE_213577_at	0.761905	0.795918	0.916667	0.666667	0.754717	0.789474	0.761194	0.648438	0.843067	0.830827	0.819652	0.664062
COL16A1_204345_at	GATA4_205517_at	IPO7_200995_at	RUNX1_211620_x_at	SQLE_213577_at	0.761905	0.755102	0.833333	0.636364	0.754717	0.802632	0.776119	0.679688	0.844265	0.826799	0.810945	0.673295
COPS4_218042_at	GATA4_205517_at	IPO7_200995_at	RUNX1_211620_x_at	SQLE_213577_at	0.785714	0.755102	0.75	0.606061	0.773585	0.776316	0.761194	0.6875	0.841869	0.816058	0.814677	0.659801
COQ4_218328_at	GATA4_205517_at	IPO7_200995_at	RUNX1_211620_x_at	SQLE_213577_at	0.761905	0.795918	0.833333	0.636364	0.754717	0.75	0.776119	0.648438	0.840671	0.835392	0.824627	0.674006
CORO7_219040_at	GATA4_205517_at	IPO7_200995_at	RUNX1_211620_x_at	SQLE_213577_at	0.761905	0.77551	0.833333	0.606061	0.767296	0.763158	0.761194	0.65625	0.840821	0.824919	0.817164	0.662169
CRNKL1_219913_s_at	GATA4_205517_at	IPO7_200995_at	RUNX1_211620_x_at	SQLE_213577_at	0.761905	0.795918	0.833333	0.666667	0.779874	0.763158	0.761194	0.632812	0.840671	0.824651	0.820896	0.660748
CROCCP2_211038_s_at	GATA4_205517_at	IPO7_200995_at	RUNX1_211620_x_at	SQLE_213577_at	0.761905	0.77551	0.833333	0.636364	0.754717	0.763158	0.761194	0.664062	0.84127	0.834855	0.817164	0.673769
CSF3R_203591_s_at	GATA4_205517_at	IPO7_200995_at	RUNX1_211620_x_at	SQLE_213577_at	0.785714	0.795918	0.916667	0.666667	0.754717	0.75	0.761194	0.65625	0.842618	0.832707	0.827114	0.660511
CSH2_208342_x_at	GATA4_205517_at	IPO7_200995_at	RUNX1_211620_x_at	SQLE_213577_at	0.761905	0.77551	0.833333	0.636364	0.754717	0.75	0.761194	0.648438	0.844115	0.840226	0.820896	0.672822
CSNK1G2_202574_s_at	GATA4_205517_at	IPO7_200995_at	RUNX1_211620_x_at	SQLE_213577_at	0.761905	0.77551	0.916667	0.636364	0.754717	0.75	0.80597	0.648438	0.843366	0.82116	0.824627	0.662642
CSRP3_205553_s_at	GATA4_205517_at	IPO7_200995_at	RUNX1_211620_x_at	SQLE_213577_at	0.785714	0.795918	0.833333	0.666667	0.761006	0.75	0.761194	0.640625	0.866427	0.839689	0.825871	0.674479
CTDNEP1_200035_at	GATA4_205517_at	IPO7_200995_at	RUNX1_211620_x_at	SQLE_213577_at	0.809524	0.77551	0.833333	0.636364	0.761006	0.75	0.791045	0.664062	0.842917	0.83217	0.822139	0.677083
CTNND1_208862_s_at	GATA4_205517_at	IPO7_200995_at	RUNX1_211620_x_at	SQLE_213577_at	0.761905	0.795918	0.916667	0.636364	0.761006	0.75	0.761194	0.648438	0.85295	0.831901	0.823383	0.668324
CTNND1_211240_x_at	GATA4_205517_at	IPO7_200995_at	RUNX1_211620_x_at	SQLE_213577_at	0.761905	0.77551	0.833333	0.636364	0.754717	0.75	0.776119	0.664062	0.851303	0.82116	0.819652	0.678267
CXCL2_209774_x_at	GATA4_205517_at	IPO7_200995_at	RUNX1_211620_x_at	SQLE_213577_at	0.785714	0.77551	0.916667	0.69697	0.754717	0.763158	0.776119	0.625	0.843217	0.833512	0.827114	0.677794
DAD1_200046_at	GATA4_205517_at	IPO7_200995_at	RUNX1_211620_x_at	SQLE_213577_at	0.761905	0.795918	0.833333	0.666667	0.786164	0.75	0.791045	0.632812	0.841869	0.835124	0.820896	0.661222
DARS2_218365_s_at	GATA4_205517_at	IPO7_200995_at	RUNX1_211620_x_at	SQLE_213577_at	0.785714	0.77551	0.833333	0.636364	0.754717	0.789474	0.761194	0.632812	0.849656	0.847207	0.835821	0.670455
DAZAP1_218443_s_at	GATA4_205517_at	IPO7_200995_at	RUNX1_211620_x_at	SQLE_213577_at	0.761905	0.795918	0.833333	0.636364	0.754717	0.763158	0.776119	0.640625	0.843067	0.833244	0.819652	0.663826
DCAF11_216389_s_at	GATA4_205517_at	IPO7_200995_at	RUNX1_211620_x_at	SQLE_213577_at	0.761905	0.77551	0.833333	0.666667	0.767296	0.763158	0.761194	0.640625	0.846661	0.833244	0.824627	0.675663
DCLRE1A_209804_at	GATA4_205517_at	IPO7_200995_at	RUNX1_211620_x_at	SQLE_213577_at	0.761905	0.77551	0.833333	0.666667	0.779874	0.75	0.761194	0.648438	0.84097	0.829484	0.827114	0.671165
DCLRE1B_219490_s_at	GATA4_205517_at	IPO7_200995_at	RUNX1_211620_x_at	SQLE_213577_at	0.761905	0.795918	0.833333	0.666667	0.761006	0.763158	0.761194	0.640625	0.84097	0.832975	0.813433	0.669271
DCTN5_209231_s_at	GATA4_205517_at	IPO7_200995_at	RUNX1_211620_x_at	SQLE_213577_at	0.785714	0.795918	0.833333	0.606061	0.754717	0.802632	0.791045	0.664062	0.846211	0.837272	0.825871	0.674479
DDB1_208619_at	GATA4_205517_at	IPO7_200995_at	RUNX1_211620_x_at	SQLE_213577_at	0.761905	0.77551	0.833333	0.636364	0.779874	0.776316	0.776119	0.664062	0.844265	0.827873	0.813433	0.666903
DDX11_208159_x_at	GATA4_205517_at	IPO7_200995_at	RUNX1_211620_x_at	SQLE_213577_at	0.809524	0.77551	0.833333	0.606061	0.754717	0.763158	0.761194	0.65625	0.840821	0.823577	0.824627	0.669981
DDX52_210320_s_at	GATA4_205517_at	IPO7_200995_at	RUNX1_211620_x_at	SQLE_213577_at	0.785714	0.795918	0.833333	0.69697	0.754717	0.75	0.776119	0.632812	0.847709	0.8413	0.827114	0.678977
DEAF1_209407_s_at	GATA4_205517_at	IPO7_200995_at	RUNX1_211620_x_at	SQLE_213577_at	0.761905	0.77551	0.833333	0.636364	0.767296	0.763158	0.776119	0.664062	0.845013	0.832975	0.819652	0.673295
DEGS1_207431_s_at	GATA4_205517_at	IPO7_200995_at	RUNX1_211620_x_at	SQLE_213577_at	0.785714	0.795918	0.833333	0.636364	0.779874	0.789474	0.791045	0.671875	0.849206	0.827068	0.818408	0.672112
DEGS1_209250_at	GATA4_205517_at	IPO7_200995_at	RUNX1_211620_x_at	SQLE_213577_at	0.785714	0.77551	0.833333	0.606061	0.767296	0.75	0.761194	0.648438	0.84112	0.82116	0.822139	0.674006
DHTKD1_209916_at	GATA4_205517_at	IPO7_200995_at	RUNX1_211620_x_at	SQLE_213577_at	0.809524	0.77551	0.833333	0.636364	0.761006	0.789474	0.761194	0.671875	0.844864	0.825456	0.818408	0.664536
DIO1_206457_s_at	GATA4_205517_at	IPO7_200995_at	RUNX1_211620_x_at	SQLE_213577_at	0.761905	0.816327	0.833333	0.666667	0.792453	0.763158	0.761194	0.625	0.844864	0.836198	0.81592	0.680161
DLAT_211150_s_at	GATA4_205517_at	IPO7_200995_at	RUNX1_211620_x_at	SQLE_213577_at	0.785714	0.795918	0.833333	0.666667	0.773585	0.789474	0.776119	0.679688	0.84711	0.816327	0.820896	0.662169
DLG1_202514_at	GATA4_205517_at	IPO7_200995_at	RUNX1_211620_x_at	SQLE_213577_at	0.785714	0.755102	0.833333	0.666667	0.767296	0.75	0.791045	0.625	0.848607	0.814178	0.823383	0.648674
DNAJC24_213853_at	GATA4_205517_at	IPO7_200995_at	RUNX1_211620_x_at	SQLE_213577_at	0.809524	0.77551	0.833333	0.666667	0.767296	0.815789	0.761194	0.664062	0.843217	0.832707	0.81592	0.675663
DND1_57739_at	GATA4_205517_at	IPO7_200995_at	RUNX1_211620_x_at	SQLE_213577_at	0.761905	0.755102	0.916667	0.636364	0.773585	0.789474	0.776119	0.6875	0.844564	0.827068	0.820896	0.658617
DNMBP_212838_at	GATA4_205517_at	IPO7_200995_at	RUNX1_211620_x_at	SQLE_213577_at	0.761905	0.77551	0.833333	0.636364	0.761006	0.75	0.761194	0.648438	0.841869	0.827336	0.824627	0.664536
DOM3Z_215982_s_at	GATA4_205517_at	IPO7_200995_at	RUNX1_211620_x_at	SQLE_213577_at	0.785714	0.755102	0.833333	0.636364	0.754717	0.75	0.791045	0.640625	0.842168	0.823845	0.823383	0.657197
DST_204455_at	GATA4_205517_at	IPO7_200995_at	RUNX1_211620_x_at	SQLE_213577_at	0.785714	0.77551	0.916667	0.666667	0.754717	0.789474	0.761194	0.648438	0.840821	0.820354	0.83209	0.671638
DUSP3_201536_at	GATA4_205517_at	IPO7_200995_at	RUNX1_211620_x_at	SQLE_213577_at	0.761905	0.795918	0.833333	0.666667	0.798742	0.763158	0.776119	0.648438	0.846361	0.835661	0.838308	0.694602
DVL2_57532_at	GATA4_205517_at	IPO7_200995_at	RUNX1_211620_x_at	SQLE_213577_at	0.761905	0.795918	0.833333	0.666667	0.761006	0.75	0.761194	0.648438	0.842318	0.831633	0.817164	0.671165
E2F1_204947_at	GATA4_205517_at	IPO7_200995_at	RUNX1_211620_x_at	SQLE_213577_at	0.785714	0.795918	0.833333	0.636364	0.773585	0.75	0.776119	0.625	0.841869	0.825994	0.814677	0.660038
ECHDC2_218552_at	GATA4_205517_at	IPO7_200995_at	RUNX1_211620_x_at	SQLE_213577_at	0.761905	0.77551	0.833333	0.666667	0.761006	0.763158	0.761194	0.648438	0.84097	0.824651	0.83209	0.6875
EDEM3_220342_x_at	GATA4_205517_at	IPO7_200995_at	RUNX1_211620_x_at	SQLE_213577_at	0.785714	0.795918	0.833333	0.69697	0.754717	0.75	0.791045	0.632812	0.849506	0.838077	0.827114	0.670691
EEF1D_213087_s_at	GATA4_205517_at	IPO7_200995_at	RUNX1_211620_x_at	SQLE_213577_at	0.785714	0.755102	0.833333	0.606061	0.754717	0.776316	0.776119	0.664062	0.84112	0.824919	0.829602	0.655777
EHF_219850_s_at	GATA4_205517_at	IPO7_200995_at	RUNX1_211620_x_at	SQLE_213577_at	0.809524	0.795918	0.833333	0.666667	0.767296	0.776316	0.761194	0.679688	0.845163	0.838077	0.81592	0.674006
ELOVL2_213712_at	GATA4_205517_at	IPO7_200995_at	RUNX1_211620_x_at	SQLE_213577_at	0.809524	0.795918	0.833333	0.69697	0.779874	0.763158	0.761194	0.640625	0.844414	0.82304	0.825871	0.672348
ELOVL5_208788_at	IGFBP6_203851_at	IVNS1ABP_201362_at	MYL3_205589_at	VAMP1_207100_s_at	0.785714	0.77551	0.833333	0.848485	0.761006	0.75	0.761194	0.585938	0.861036	0.813104	0.813433	0.766335
ELP4_203829_at	GATA4_205517_at	IPO7_200995_at	RUNX1_211620_x_at	SQLE_213577_at	0.809524	0.77551	0.916667	0.727273	0.786164	0.75	0.791045	0.640625	0.848757	0.824114	0.813433	0.677794
ENO1_217294_s_at	GATA4_205517_at	IPO7_200995_at	RUNX1_211620_x_at	SQLE_213577_at	0.809524	0.795918	0.833333	0.666667	0.773585	0.75	0.820896	0.6875	0.845612	0.822234	0.812189	0.671402
EPOR_215054_at	GATA4_205517_at	IPO7_200995_at	RUNX1_211620_x_at	SQLE_213577_at	0.785714	0.836735	0.916667	0.69697	0.754717	0.75	0.761194	0.640625	0.841569	0.827068	0.827114	0.67803
EPRS_200843_s_at	GATA4_205517_at	IPO7_200995_at	RUNX1_211620_x_at	SQLE_213577_at	0.785714	0.77551	0.833333	0.606061	0.773585	0.75	0.761194	0.65625	0.848158	0.824114	0.81592	0.678977
ERLIN1_202444_s_at	GATA4_205517_at	IPO7_200995_at	RUNX1_211620_x_at	SQLE_213577_at	0.761905	0.77551	0.833333	0.666667	0.761006	0.802632	0.820896	0.679688	0.84711	0.833244	0.827114	0.673295
EXO1_204603_at	GATA4_205517_at	IPO7_200995_at	RUNX1_211620_x_at	SQLE_213577_at	0.785714	0.77551	0.916667	0.636364	0.767296	0.75	0.791045	0.648438	0.849206	0.828679	0.823383	0.682292
EXOC7_212034_s_at	GATA4_205517_at	IPO7_200995_at	RUNX1_211620_x_at	SQLE_213577_at	0.809524	0.755102	0.833333	0.636364	0.761006	0.75	0.791045	0.679688	0.865229	0.826799	0.824627	0.696259
EXTL1_206329_at	GATA4_205517_at	IPO7_200995_at	RUNX1_211620_x_at	SQLE_213577_at	0.761905	0.795918	0.916667	0.69697	0.773585	0.75	0.761194	0.609375	0.840222	0.842374	0.828358	0.670218
EZH1_203249_at	GATA4_205517_at	IPO7_200995_at	RUNX1_211620_x_at	SQLE_213577_at	0.785714	0.755102	0.833333	0.636364	0.767296	0.763158	0.776119	0.648438	0.842468	0.822503	0.814677	0.683475
FAM115A_210529_s_at	GATA4_205517_at	IPO7_200995_at	RUNX1_211620_x_at	SQLE_213577_at	0.761905	0.795918	0.833333	0.636364	0.754717	0.75	0.791045	0.664062	0.84097	0.833512	0.813433	0.66785
FAM134A_221984_s_at	GATA4_205517_at	IPO7_200995_at	RUNX1_211620_x_at	SQLE_213577_at	0.785714	0.816327	0.833333	0.69697	0.754717	0.75	0.761194	0.640625	0.846211	0.834049	0.817164	0.665483
FAM134A_222129_at	GATA4_205517_at	IPO7_200995_at	RUNX1_211620_x_at	SQLE_213577_at	0.785714	0.795918	0.833333	0.666667	0.754717	0.776316	0.776119	0.648438	0.844414	0.835661	0.814677	0.693182
FAM193B_218920_at	GATA4_205517_at	IPO7_200995_at	RUNX1_211620_x_at	SQLE_213577_at	0.761905	0.755102	0.833333	0.636364	0.773585	0.815789	0.761194	0.695312	0.84142	0.816595	0.824627	0.660275
FAM3A_38043_at	GATA4_205517_at	IPO7_200995_at	RUNX1_211620_x_at	SQLE_213577_at	0.785714	0.77551	0.833333	0.636364	0.754717	0.75	0.791045	0.648438	0.84142	0.834586	0.817164	0.66785
FBXL14_213145_at	GATA4_205517_at	IPO7_200995_at	RUNX1_211620_x_at	SQLE_213577_at	0.761905	0.77551	0.833333	0.666667	0.767296	0.75	0.761194	0.640625	0.84127	0.832707	0.818408	0.672112
FBXO28_202271_at	GATA4_205517_at	IPO7_200995_at	RUNX1_211620_x_at	SQLE_213577_at	0.785714	0.755102	0.833333	0.606061	0.761006	0.763158	0.776119	0.640625	0.843816	0.816058	0.823383	0.660748
FBXW4_221519_at	GATA4_205517_at	IPO7_200995_at	RUNX1_211620_x_at	SQLE_213577_at	0.761905	0.77551	0.833333	0.575758	0.767296	0.789474	0.761194	0.671875	0.846211	0.827336	0.827114	0.6759
FGF4_206783_at	GATA4_205517_at	IPO7_200995_at	RUNX1_211620_x_at	SQLE_213577_at	0.761905	0.816327	0.833333	0.69697	0.754717	0.75	0.761194	0.609375	0.848607	0.840494	0.817164	0.665956
FKBP8_208255_s_at	GATA4_205517_at	IPO7_200995_at	RUNX1_211620_x_at	SQLE_213577_at	0.785714	0.77551	0.833333	0.606061	0.767296	0.776316	0.761194	0.679688	0.843067	0.834586	0.827114	0.654356
FZR1_209416_s_at	GATA4_205517_at	IPO7_200995_at	RUNX1_211620_x_at	SQLE_213577_at	0.761905	0.795918	0.833333	0.636364	0.767296	0.776316	0.761194	0.671875	0.840072	0.831633	0.827114	0.661932
GABARAPL1_208869_s_at	GATA4_205517_at	IPO7_200995_at	RUNX1_211620_x_at	SQLE_213577_at	0.761905	0.755102	0.833333	0.636364	0.761006	0.75	0.80597	0.6875	0.843366	0.820086	0.819652	0.673059
GABBR1_203146_s_at	GATA4_205517_at	IPO7_200995_at	RUNX1_211620_x_at	SQLE_213577_at	0.785714	0.77551	0.833333	0.636364	0.767296	0.763158	0.761194	0.664062	0.840821	0.820623	0.818408	0.671165
GATA4_205517_at	GHR_205498_at	IPO7_200995_at	RUNX1_211620_x_at	SQLE_213577_at	0.785714	0.795918	0.833333	0.727273	0.767296	0.75	0.791045	0.617188	0.84696	0.826262	0.825871	0.683239
GATA4_205517_at	GLTSCR1_219445_at	IPO7_200995_at	RUNX1_211620_x_at	SQLE_213577_at	0.761905	0.755102	0.833333	0.636364	0.761006	0.763158	0.761194	0.671875	0.840671	0.820086	0.823383	0.658617
GATA4_205517_at	GOLGA8A_208798_x_at	IPO7_200995_at	RUNX1_211620_x_at	SQLE_213577_at	0.809524	0.755102	0.833333	0.636364	0.761006	0.75	0.761194	0.640625	0.841569	0.824651	0.812189	0.666193
GATA4_205517_at	GPX4_201106_at	IPO7_200995_at	RUNX1_211620_x_at	SQLE_213577_at	0.761905	0.77551	0.916667	0.69697	0.761006	0.75	0.761194	0.632812	0.844115	0.833512	0.838308	0.681345
GATA4_205517_at	GRIN1_211125_x_at	IPO7_200995_at	RUNX1_211620_x_at	SQLE_213577_at	0.785714	0.816327	0.833333	0.636364	0.754717	0.763158	0.761194	0.648438	0.848607	0.825188	0.823383	0.676136
GATA4_205517_at	GRK5_204396_s_at	IPO7_200995_at	RUNX1_211620_x_at	SQLE_213577_at	0.761905	0.77551	0.833333	0.666667	0.761006	0.763158	0.761194	0.648438	0.845612	0.824114	0.810945	0.663352
GATA4_205517_at	GRN_200678_x_at	IPO7_200995_at	RUNX1_211620_x_at	SQLE_213577_at	0.761905	0.795918	0.916667	0.69697	0.754717	0.75	0.761194	0.640625	0.845013	0.832707	0.828358	0.67732
GATA4_205517_at	GSK3A_202210_x_at	IPO7_200995_at	RUNX1_211620_x_at	SQLE_213577_at	0.761905	0.755102	0.833333	0.636364	0.761006	0.763158	0.776119	0.664062	0.842168	0.822234	0.822139	0.673769
GATA4_205517_at	GTF2E1_205930_at	IPO7_200995_at	RUNX1_211620_x_at	SQLE_213577_at	0.785714	0.795918	0.916667	0.575758	0.761006	0.789474	0.761194	0.640625	0.845463	0.819549	0.830846	0.656487
GATA4_205517_at	GTF3C4_219198_at	IPO7_200995_at	RUNX1_211620_x_at	SQLE_213577_at	0.809524	0.755102	0.75	0.606061	0.754717	0.75	0.820896	0.65625	0.844414	0.838077	0.829602	0.665009
GATA4_205517_at	GULP1_204237_at	IPO7_200995_at	RUNX1_211620_x_at	SQLE_213577_at	0.761905	0.795918	0.833333	0.69697	0.767296	0.763158	0.761194	0.648438	0.840072	0.833244	0.814677	0.671875
GATA4_205517_at	H2AFX_212525_s_at	IPO7_200995_at	RUNX1_211620_x_at	SQLE_213577_at	0.785714	0.755102	0.833333	0.636364	0.754717	0.75	0.776119	0.617188	0.84726	0.815521	0.820896	0.650095
GATA4_205517_at	H3F3B_211998_at	IPO7_200995_at	RUNX1_211620_x_at	SQLE_213577_at	0.833333	0.77551	0.75	0.636364	0.754717	0.75	0.776119	0.625	0.840521	0.819549	0.823383	0.66785
GATA4_205517_at	HCFC1_202473_x_at	IPO7_200995_at	RUNX1_211620_x_at	SQLE_213577_at	0.785714	0.77551	0.833333	0.636364	0.754717	0.75	0.776119	0.65625	0.84097	0.822234	0.823383	0.66714
GATA4_205517_at	HCFC1_202474_s_at	IPO7_200995_at	RUNX1_211620_x_at	SQLE_213577_at	0.785714	0.816327	0.916667	0.666667	0.761006	0.776316	0.761194	0.648438	0.847709	0.829484	0.824627	0.672112
GATA4_205517_at	HCFC1R1_218537_at	IPO7_200995_at	RUNX1_211620_x_at	SQLE_213577_at	0.761905	0.816327	0.833333	0.69697	0.767296	0.776316	0.791045	0.664062	0.846661	0.828142	0.818408	0.674479
GATA4_205517_at	HCFC1R1_45714_at	IPO7_200995_at	RUNX1_211620_x_at	SQLE_213577_at	0.761905	0.77551	0.833333	0.636364	0.779874	0.815789	0.80597	0.679688	0.848158	0.834318	0.817164	0.678504
GATA4_205517_at	HDAC7_217937_s_at	IPO7_200995_at	RUNX1_211620_x_at	SQLE_213577_at	0.761905	0.77551	0.833333	0.636364	0.761006	0.75	0.80597	0.648438	0.844115	0.824382	0.833333	0.666903
GATA4_205517_at	HFE_211329_x_at	IPO7_200995_at	RUNX1_211620_x_at	SQLE_213577_at	0.785714	0.795918	0.833333	0.636364	0.779874	0.828947	0.80597	0.65625	0.842618	0.846402	0.822139	0.664536
GATA4_205517_at	HIGD1B_219719_at	IPO7_200995_at	RUNX1_211620_x_at	SQLE_213577_at	0.761905	0.795918	0.833333	0.636364	0.761006	0.763158	0.776119	0.6875	0.844864	0.816058	0.819652	0.669744
GATA4_205517_at	HLA-DOA_206313_at	IPO7_200995_at	RUNX1_211620_x_at	SQLE_213577_at	0.761905	0.77551	0.833333	0.636364	0.767296	0.776316	0.776119	0.671875	0.847409	0.829484	0.823383	0.669034
GATA4_205517_at	HMGB3P1_216548_x_at	IPO7_200995_at	RUNX1_211620_x_at	SQLE_213577_at	0.761905	0.77551	0.833333	0.666667	0.773585	0.75	0.761194	0.625	0.840821	0.835392	0.812189	0.677794
GATA4_205517_at	HMOX1_203665_at	IPO7_200995_at	RUNX1_211620_x_at	SQLE_213577_at	0.785714	0.77551	0.833333	0.69697	0.761006	0.75	0.791045	0.640625	0.844414	0.830559	0.820896	0.6759
GATA4_205517_at	HNRNPA3_206809_s_at	IPO7_200995_at	RUNX1_211620_x_at	SQLE_213577_at	0.809524	0.795918	0.75	0.636364	0.773585	0.763158	0.80597	0.664062	0.843217	0.822771	0.812189	0.664299
GATA4_205517_at	HNRNPL_221860_at	IPO7_200995_at	RUNX1_211620_x_at	SQLE_213577_at	0.785714	0.795918	0.75	0.666667	0.798742	0.75	0.791045	0.632812	0.862534	0.828142	0.814677	0.666667
GATA4_205517_at	HPS1_203309_s_at	IPO7_200995_at	RUNX1_211620_x_at	SQLE_213577_at	0.761905	0.816327	0.833333	0.69697	0.754717	0.763158	0.761194	0.625	0.842917	0.834586	0.828358	0.671165
GATA4_205517_at	HSPA4_211016_x_at	IPO7_200995_at	RUNX1_211620_x_at	SQLE_213577_at	0.809524	0.77551	0.833333	0.636364	0.754717	0.789474	0.791045	0.671875	0.845912	0.829753	0.817164	0.673295
GATA4_205517_at	HSPA5_211936_at	IPO7_200995_at	RUNX1_211620_x_at	SQLE_213577_at	0.785714	0.816327	0.75	0.636364	0.773585	0.75	0.776119	0.648438	0.843366	0.817938	0.813433	0.667614
GATA4_205517_at	HSPB3_206375_s_at	IPO7_200995_at	RUNX1_211620_x_at	SQLE_213577_at	0.857143	0.795918	0.833333	0.666667	0.767296	0.763158	0.791045	0.648438	0.862084	0.845059	0.827114	0.665956
GATA4_205517_at	IDE_203328_x_at	IPO7_200995_at	RUNX1_211620_x_at	SQLE_213577_at	0.761905	0.77551	0.75	0.666667	0.779874	0.763158	0.80597	0.632812	0.842767	0.846402	0.814677	0.672585
GATA4_205517_at	IFT88_204703_at	IPO7_200995_at	RUNX1_211620_x_at	SQLE_213577_at	0.761905	0.795918	0.833333	0.636364	0.761006	0.75	0.776119	0.648438	0.843366	0.824919	0.812189	0.677794
GATA4_205517_at	IGFBP5_203424_s_at	IPO7_200995_at	RUNX1_211620_x_at	SQLE_213577_at	0.809524	0.795918	0.833333	0.666667	0.761006	0.763158	0.761194	0.648438	0.84127	0.822234	0.823383	0.66785
GATA4_205517_at	IKBKE_214398_s_at	IPO7_200995_at	RUNX1_211620_x_at	SQLE_213577_at	0.785714	0.836735	0.833333	0.666667	0.767296	0.763158	0.776119	0.640625	0.848008	0.841837	0.814677	0.667377
GATA4_205517_at	IPO7_200995_at	IPO9_213785_at	RUNX1_211620_x_at	SQLE_213577_at	0.785714	0.755102	0.833333	0.727273	0.779874	0.776316	0.791045	0.59375	0.843816	0.822771	0.818408	0.66572
GATA4_205517_at	IPO7_200995_at	IQCE_204202_at	RUNX1_211620_x_at	SQLE_213577_at	0.785714	0.77551	0.833333	0.636364	0.754717	0.776316	0.761194	0.664062	0.841569	0.832707	0.820896	0.668561
GATA4_205517_at	IPO7_200995_at	KBTBD10_219106_s_at	RUNX1_211620_x_at	SQLE_213577_at	0.785714	0.795918	0.833333	0.666667	0.767296	0.75	0.761194	0.632812	0.870021	0.832438	0.819652	0.667377
GATA4_205517_at	IPO7_200995_at	KCMF1_217938_s_at	RUNX1_211620_x_at	SQLE_213577_at	0.761905	0.795918	0.833333	0.666667	0.779874	0.75	0.761194	0.640625	0.84112	0.821697	0.822139	0.671875
GATA4_205517_at	IPO7_200995_at	KCTD2_34858_at	RUNX1_211620_x_at	SQLE_213577_at	0.785714	0.755102	0.833333	0.636364	0.761006	0.763158	0.761194	0.671875	0.841719	0.823577	0.829602	0.674953
GATA4_205517_at	IPO7_200995_at	KDELR2_200700_s_at	RUNX1_211620_x_at	SQLE_213577_at	0.785714	0.77551	0.833333	0.666667	0.754717	0.763158	0.761194	0.648438	0.842917	0.826262	0.820896	0.674006
GATA4_205517_at	IPO7_200995_at	KDM4B_212495_at	RUNX1_211620_x_at	SQLE_213577_at	0.785714	0.77551	0.833333	0.666667	0.805031	0.776316	0.776119	0.640625	0.852351	0.835929	0.819652	0.685606
GATA4_205517_at	IPO7_200995_at	KDM4B_212496_s_at	RUNX1_211620_x_at	SQLE_213577_at	0.785714	0.77551	0.833333	0.636364	0.798742	0.763158	0.761194	0.664062	0.849955	0.835392	0.827114	0.683239
GATA4_205517_at	IPO7_200995_at	KDM4B_215616_s_at	RUNX1_211620_x_at	SQLE_213577_at	0.761905	0.755102	0.833333	0.636364	0.779874	0.776316	0.761194	0.648438	0.842019	0.828947	0.820896	0.673059
GATA4_205517_at	IPO7_200995_at	KDM6B_41387_r_at	RUNX1_211620_x_at	SQLE_213577_at	0.785714	0.816327	0.833333	0.636364	0.761006	0.763158	0.761194	0.664062	0.840821	0.824651	0.825871	0.66643
GATA4_205517_at	IPO7_200995_at	KHNYN_212356_at	RUNX1_211620_x_at	SQLE_213577_at	0.809524	0.755102	0.833333	0.606061	0.767296	0.75	0.761194	0.664062	0.846211	0.821429	0.819652	0.673059
GATA4_205517_at	IPO7_200995_at	KHSRP_204372_s_at	RUNX1_211620_x_at	SQLE_213577_at	0.761905	0.77551	0.833333	0.636364	0.761006	0.763158	0.761194	0.648438	0.840821	0.831901	0.820896	0.665956
GATA4_205517_at	IPO7_200995_at	KIAA0467_215364_s_at	RUNX1_211620_x_at	SQLE_213577_at	0.761905	0.755102	0.833333	0.636364	0.754717	0.75	0.761194	0.664062	0.84112	0.824651	0.81592	0.671638
GATA4_205517_at	IPO7_200995_at	KIAA1539_207765_s_at	RUNX1_211620_x_at	SQLE_213577_at	0.785714	0.77551	0.833333	0.666667	0.754717	0.789474	0.776119	0.65625	0.848607	0.828947	0.83209	0.662879
GATA4_205517_at	IPO7_200995_at	KIF2A_203087_s_at	RUNX1_211620_x_at	SQLE_213577_at	0.785714	0.77551	0.833333	0.606061	0.754717	0.75	0.761194	0.671875	0.842917	0.816058	0.83209	0.683712
GATA4_205517_at	IPO7_200995_at	KIF4A_218355_at	RUNX1_211620_x_at	SQLE_213577_at	0.761905	0.77551	0.916667	0.666667	0.773585	0.815789	0.776119	0.648438	0.854298	0.831901	0.828358	0.703362
GATA4_205517_at	IPO7_200995_at	KRT10_207023_x_at	RUNX1_211620_x_at	SQLE_213577_at	0.785714	0.77551	0.916667	0.636364	0.767296	0.776316	0.761194	0.640625	0.853249	0.835124	0.824627	0.646307
GATA4_205517_at	IPO7_200995_at	KRT10_210633_x_at	RUNX1_211620_x_at	SQLE_213577_at	0.785714	0.77551	0.916667	0.575758	0.792453	0.776316	0.761194	0.664062	0.854148	0.827605	0.813433	0.640388
GATA4_205517_at	IPO7_200995_at	KRT16_209800_at	RUNX1_211620_x_at	SQLE_213577_at	0.761905	0.816327	0.833333	0.666667	0.779874	0.75	0.761194	0.640625	0.841719	0.836735	0.814677	0.669271
GATA4_205517_at	IPO7_200995_at	KRT9_208188_at	RUNX1_211620_x_at	SQLE_213577_at	0.761905	0.836735	0.833333	0.666667	0.761006	0.776316	0.80597	0.632812	0.844714	0.841568	0.823383	0.669981
GATA4_205517_at	IPO7_200995_at	LAMB2_216264_s_at	RUNX1_211620_x_at	SQLE_213577_at	0.761905	0.77551	0.833333	0.636364	0.754717	0.763158	0.761194	0.671875	0.842767	0.821429	0.814677	0.670691
GATA4_205517_at	IPO7_200995_at	LARP6_218651_s_at	RUNX1_211620_x_at	SQLE_213577_at	0.761905	0.795918	0.916667	0.666667	0.767296	0.75	0.761194	0.640625	0.846511	0.827605	0.813433	0.678267
GATA4_205517_at	IPO7_200995_at	LASP1_200618_at	RUNX1_211620_x_at	SQLE_213577_at	0.809524	0.77551	0.833333	0.666667	0.767296	0.75	0.761194	0.625	0.843217	0.82304	0.812189	0.670691
GATA4_205517_at	IPO7_200995_at	LDHA_200650_s_at	RUNX1_211620_x_at	SQLE_213577_at	0.761905	0.77551	0.833333	0.666667	0.767296	0.763158	0.791045	0.648438	0.850554	0.82304	0.820896	0.669981
GATA4_205517_at	IPO7_200995_at	LMOD1_203766_s_at	RUNX1_211620_x_at	SQLE_213577_at	0.785714	0.755102	0.833333	0.666667	0.767296	0.789474	0.761194	0.65625	0.843965	0.824382	0.814677	0.670218
GATA4_205517_at	IPO7_200995_at	LOC100506517_221589_s_at	RUNX1_211620_x_at	SQLE_213577_at	0.761905	0.77551	0.833333	0.636364	0.761006	0.763158	0.761194	0.65625	0.845313	0.826262	0.813433	0.678504
GATA4_205517_at	IPO7_200995_at	LOC100507620_211976_at	RUNX1_211620_x_at	SQLE_213577_at	0.809524	0.795918	0.833333	0.606061	0.754717	0.776316	0.776119	0.632812	0.850704	0.835929	0.81592	0.667377
GATA4_205517_at	IPO7_200995_at	LOC150776_207856_s_at	RUNX1_211620_x_at	SQLE_213577_at	0.785714	0.795918	0.833333	0.636364	0.761006	0.789474	0.820896	0.664062	0.850404	0.829216	0.843284	0.668797
GATA4_205517_at	IPO7_200995_at	LOC653566_201240_s_at	RUNX1_211620_x_at	SQLE_213577_at	0.809524	0.77551	0.833333	0.636364	0.761006	0.75	0.761194	0.671875	0.851752	0.812299	0.81592	0.679214
GATA4_205517_at	IPO7_200995_at	LRCH4_221956_at	RUNX1_211620_x_at	SQLE_213577_at	0.809524	0.755102	0.833333	0.575758	0.761006	0.789474	0.80597	0.710938	0.84112	0.817132	0.835821	0.665483
GATA4_205517_at	IPO7_200995_at	LRRC49_219338_s_at	RUNX1_211620_x_at	SQLE_213577_at	0.761905	0.816327	0.833333	0.636364	0.761006	0.763158	0.761194	0.671875	0.843067	0.823577	0.813433	0.671402
GATA4_205517_at	IPO7_200995_at	LSP1_203523_at	RUNX1_211620_x_at	SQLE_213577_at	0.761905	0.77551	0.833333	0.636364	0.754717	0.776316	0.791045	0.640625	0.84142	0.838077	0.817164	0.662405
GATA4_205517_at	IPO7_200995_at	LTBP1_202729_s_at	RUNX1_211620_x_at	SQLE_213577_at	0.761905	0.795918	0.833333	0.666667	0.761006	0.75	0.761194	0.632812	0.843816	0.833244	0.822139	0.667614
GATA4_205517_at	IPO7_200995_at	MAN1A2_217920_at	RUNX1_211620_x_at	SQLE_213577_at	0.761905	0.77551	0.833333	0.636364	0.779874	0.776316	0.791045	0.664062	0.843366	0.822234	0.830846	0.670218
GATA4_205517_at	IPO7_200995_at	MAP3K7_211536_x_at	RUNX1_211620_x_at	SQLE_213577_at	0.809524	0.795918	0.75	0.606061	0.754717	0.776316	0.80597	0.679688	0.846062	0.835124	0.814677	0.685369
GATA4_205517_at	IPO7_200995_at	MAP4_33850_at	RUNX1_211620_x_at	SQLE_213577_at	0.761905	0.755102	0.833333	0.636364	0.761006	0.789474	0.776119	0.679688	0.840072	0.825994	0.823383	0.668561
GATA4_205517_at	IPO7_200995_at	MAPT_203928_x_at	RUNX1_211620_x_at	SQLE_213577_at	0.761905	0.795918	0.833333	0.69697	0.761006	0.75	0.761194	0.625	0.841719	0.826262	0.824627	0.68821
GATA4_205517_at	IPO7_200995_at	MARK4_221560_at	RUNX1_211620_x_at	SQLE_213577_at	0.785714	0.795918	0.833333	0.636364	0.754717	0.75	0.761194	0.640625	0.840371	0.824651	0.822139	0.66572
GATA4_205517_at	IPO7_200995_at	MB_204179_at	RUNX1_211620_x_at	SQLE_213577_at	0.809524	0.795918	0.916667	0.636364	0.779874	0.776316	0.776119	0.640625	0.858341	0.827336	0.828358	0.666667
GATA4_205517_at	IPO7_200995_at	MBNL2_205018_s_at	RUNX1_211620_x_at	SQLE_213577_at	0.761905	0.795918	0.833333	0.636364	0.761006	0.763158	0.776119	0.648438	0.842917	0.843448	0.81592	0.661222
GATA4_205517_at	IPO7_200995_at	MBOAT7_209179_s_at	RUNX1_211620_x_at	SQLE_213577_at	0.809524	0.755102	0.833333	0.636364	0.779874	0.75	0.761194	0.640625	0.842767	0.824919	0.835821	0.663352
GATA4_205517_at	IPO7_200995_at	MCM4_212141_at	RUNX1_211620_x_at	SQLE_213577_at	0.785714	0.816327	0.833333	0.666667	0.761006	0.763158	0.761194	0.65625	0.844414	0.827873	0.817164	0.668324
GATA4_205517_at	IPO7_200995_at	ME2_210153_s_at	RUNX1_211620_x_at	SQLE_213577_at	0.761905	0.795918	0.833333	0.636364	0.754717	0.776316	0.776119	0.664062	0.845762	0.82841	0.812189	0.662879
GATA4_205517_at	IPO7_200995_at	ME2_210154_at	RUNX1_211620_x_at	SQLE_213577_at	0.761905	0.816327	0.833333	0.636364	0.767296	0.75	0.776119	0.648438	0.845313	0.827068	0.824627	0.660511
GATA4_205517_at	IPO7_200995_at	MED13L_212207_at	RUNX1_211620_x_at	SQLE_213577_at	0.785714	0.755102	0.833333	0.575758	0.767296	0.776316	0.791045	0.679688	0.849356	0.819817	0.833333	0.672348
GATA4_205517_at	IPO7_200995_at	MED16_221545_x_at	RUNX1_211620_x_at	SQLE_213577_at	0.761905	0.77551	0.833333	0.636364	0.761006	0.75	0.761194	0.664062	0.84142	0.825456	0.819652	0.664062
GATA4_205517_at	IPO7_200995_at	MED16_221938_x_at	RUNX1_211620_x_at	SQLE_213577_at	0.761905	0.77551	0.833333	0.636364	0.754717	0.75	0.761194	0.671875	0.842917	0.825188	0.823383	0.660748
GATA4_205517_at	IPO7_200995_at	MET_203510_at	RUNX1_211620_x_at	SQLE_213577_at	0.809524	0.816327	0.916667	0.69697	0.767296	0.763158	0.776119	0.648438	0.840671	0.838077	0.834577	0.672822
GATA4_205517_at	IPO7_200995_at	MFSD7_214269_at	RUNX1_211620_x_at	SQLE_213577_at	0.785714	0.755102	0.916667	0.606061	0.767296	0.763158	0.776119	0.671875	0.842468	0.825188	0.823383	0.674006
GATA4_205517_at	IPO7_200995_at	MKI67_212020_s_at	RUNX1_211620_x_at	SQLE_213577_at	0.761905	0.77551	0.833333	0.636364	0.754717	0.763158	0.791045	0.648438	0.84097	0.823845	0.817164	0.683002
GATA4_205517_at	IPO7_200995_at	MKI67_212021_s_at	RUNX1_211620_x_at	SQLE_213577_at	0.785714	0.77551	0.75	0.636364	0.767296	0.789474	0.80597	0.625	0.852201	0.829753	0.833333	0.677557
GATA4_205517_at	IPO7_200995_at	MOCS1_213181_s_at	RUNX1_211620_x_at	SQLE_213577_at	0.785714	0.755102	0.833333	0.666667	0.761006	0.776316	0.776119	0.671875	0.848757	0.816595	0.819652	0.661222
GATA4_205517_at	IPO7_200995_at	MR1_207565_s_at	RUNX1_211620_x_at	SQLE_213577_at	0.785714	0.816327	0.833333	0.636364	0.754717	0.776316	0.791045	0.648438	0.844864	0.816327	0.812189	0.658617
GATA4_205517_at	IPO7_200995_at	MRPL42_217919_s_at	RUNX1_211620_x_at	SQLE_213577_at	0.761905	0.77551	0.833333	0.636364	0.761006	0.75	0.761194	0.671875	0.842318	0.824382	0.819652	0.665483
GATA4_205517_at	IPO7_200995_at	MS4A1_210356_x_at	RUNX1_211620_x_at	SQLE_213577_at	0.761905	0.795918	0.833333	0.636364	0.761006	0.75	0.761194	0.640625	0.842468	0.831901	0.819652	0.671402
GATA4_205517_at	IPO7_200995_at	MST1_216320_x_at	RUNX1_211620_x_at	SQLE_213577_at	0.785714	0.755102	0.833333	0.636364	0.773585	0.763158	0.761194	0.6875	0.840371	0.812567	0.81592	0.677794
GATA4_205517_at	IPO7_200995_at	MTG1_212767_at	RUNX1_211620_x_at	SQLE_213577_at	0.761905	0.795918	0.833333	0.636364	0.767296	0.763158	0.761194	0.65625	0.840521	0.831901	0.820896	0.660511
GATA4_205517_at	IPO7_200995_at	MYH11_207961_x_at	RUNX1_211620_x_at	SQLE_213577_at	0.785714	0.795918	0.916667	0.666667	0.786164	0.75	0.776119	0.625	0.848607	0.820892	0.823383	0.660275
GATA4_205517_at	IPO7_200995_at	MYH1_205951_at	RUNX1_211620_x_at	SQLE_213577_at	0.809524	0.77551	0.833333	0.636364	0.761006	0.75	0.776119	0.648438	0.877059	0.830827	0.818408	0.665956
GATA4_205517_at	IPO7_200995_at	MYH2_204631_at	RUNX1_211620_x_at	SQLE_213577_at	0.785714	0.77551	0.833333	0.636364	0.779874	0.802632	0.761194	0.671875	0.867475	0.834318	0.813433	0.665956
GATA4_205517_at	IPO7_200995_at	MYL1_209888_s_at	RUNX1_211620_x_at	SQLE_213577_at	0.809524	0.795918	0.833333	0.69697	0.754717	0.75	0.761194	0.632812	0.871069	0.838883	0.820896	0.669034
GATA4_205517_at	IPO7_200995_at	MYL2_209742_s_at	RUNX1_211620_x_at	SQLE_213577_at	0.809524	0.77551	0.833333	0.636364	0.767296	0.776316	0.80597	0.664062	0.873166	0.83029	0.818408	0.664773
GATA4_205517_at	IPO7_200995_at	MYL4_216054_x_at	RUNX1_211620_x_at	SQLE_213577_at	0.785714	0.77551	0.833333	0.636364	0.767296	0.802632	0.791045	0.640625	0.850404	0.845328	0.814677	0.675426
GATA4_205517_at	IPO7_200995_at	MYO15B_219173_at	RUNX1_211620_x_at	SQLE_213577_at	0.809524	0.795918	0.916667	0.636364	0.767296	0.802632	0.791045	0.6875	0.843217	0.824651	0.829602	0.679687
GATA4_205517_at	IPO7_200995_at	MYO1A_211916_s_at	RUNX1_211620_x_at	SQLE_213577_at	0.785714	0.795918	0.916667	0.727273	0.773585	0.75	0.776119	0.609375	0.844564	0.842374	0.823383	0.671165
GATA4_205517_at	IPO7_200995_at	MYOF_201798_s_at	RUNX1_211620_x_at	SQLE_213577_at	0.761905	0.77551	0.833333	0.666667	0.754717	0.75	0.761194	0.625	0.84097	0.834855	0.820896	0.680161
GATA4_205517_at	IPO7_200995_at	MYOM1_205610_at	RUNX1_211620_x_at	SQLE_213577_at	0.809524	0.795918	0.833333	0.69697	0.767296	0.75	0.761194	0.625	0.843816	0.838614	0.828358	0.673532
GATA4_205517_at	IPO7_200995_at	MYOT_219728_at	RUNX1_211620_x_at	SQLE_213577_at	0.809524	0.755102	0.833333	0.636364	0.761006	0.776316	0.791045	0.65625	0.877059	0.844253	0.823383	0.674479
GATA4_205517_at	IPO7_200995_at	MYOZ2_207148_x_at	RUNX1_211620_x_at	SQLE_213577_at	0.833333	0.795918	0.833333	0.666667	0.761006	0.75	0.776119	0.625	0.853399	0.833244	0.824627	0.665246
GATA4_205517_at	IPO7_200995_at	N4BP2L1_213375_s_at	RUNX1_211620_x_at	SQLE_213577_at	0.785714	0.795918	0.916667	0.666667	0.761006	0.763158	0.761194	0.648438	0.84711	0.829484	0.81592	0.689394
GATA4_205517_at	IPO7_200995_at	NAT15_218661_at	RUNX1_211620_x_at	SQLE_213577_at	0.761905	0.795918	0.833333	0.636364	0.767296	0.75	0.761194	0.648438	0.84112	0.833512	0.819652	0.670218
GATA4_205517_at	IPO7_200995_at	NAT6_210874_s_at	RUNX1_211620_x_at	SQLE_213577_at	0.761905	0.795918	0.833333	0.636364	0.761006	0.75	0.791045	0.640625	0.843067	0.821697	0.817164	0.66572
GATA4_205517_at	IPO7_200995_at	NCAM1_209968_s_at	RUNX1_211620_x_at	SQLE_213577_at	0.761905	0.77551	0.833333	0.636364	0.754717	0.75	0.761194	0.640625	0.840371	0.834586	0.81592	0.671165
GATA4_205517_at	IPO7_200995_at	NCAPH2_40640_at	RUNX1_211620_x_at	SQLE_213577_at	0.761905	0.77551	0.833333	0.636364	0.754717	0.75	0.761194	0.648438	0.843516	0.836466	0.819652	0.675426
GATA4_205517_at	IPO7_200995_at	NDE1_218414_s_at	RUNX1_211620_x_at	SQLE_213577_at	0.761905	0.857143	0.916667	0.727273	0.773585	0.763158	0.761194	0.640625	0.848008	0.830021	0.820896	0.676136
GATA4_205517_at	IPO7_200995_at	NDUFAF1_204125_at	RUNX1_211620_x_at	SQLE_213577_at	0.761905	0.795918	0.833333	0.636364	0.792453	0.763158	0.761194	0.640625	0.842318	0.829216	0.824627	0.668087
GATA4_205517_at	IPO7_200995_at	NDUFB5_203621_at	RUNX1_211620_x_at	SQLE_213577_at	0.761905	0.755102	0.833333	0.636364	0.761006	0.776316	0.776119	0.679688	0.841869	0.814984	0.824627	0.663116
GATA4_205517_at	IPO7_200995_at	NDUFB8_214241_at	RUNX1_211620_x_at	SQLE_213577_at	0.785714	0.755102	0.833333	0.636364	0.754717	0.789474	0.776119	0.703125	0.846511	0.816058	0.83209	0.663116
GATA4_205517_at	IPO7_200995_at	NEB_205054_at	RUNX1_211620_x_at	SQLE_213577_at	0.809524	0.77551	0.833333	0.636364	0.773585	0.75	0.761194	0.640625	0.872716	0.830021	0.810945	0.66785
GATA4_205517_at	IPO7_200995_at	NFIC_213298_at	RUNX1_211620_x_at	SQLE_213577_at	0.761905	0.77551	0.833333	0.636364	0.761006	0.75	0.761194	0.664062	0.841869	0.822234	0.819652	0.66643
GATA4_205517_at	IPO7_200995_at	NISCH_201591_s_at	RUNX1_211620_x_at	SQLE_213577_at	0.785714	0.755102	0.916667	0.636364	0.761006	0.763158	0.791045	0.671875	0.848158	0.82116	0.817164	0.665246
GATA4_205517_at	IPO7_200995_at	NKIRAS2_218240_at	RUNX1_211620_x_at	SQLE_213577_at	0.809524	0.77551	0.833333	0.666667	0.754717	0.75	0.761194	0.640625	0.843516	0.830021	0.81592	0.671165
GATA4_205517_at	IPO7_200995_at	NKIRAS2_222105_s_at	RUNX1_211620_x_at	SQLE_213577_at	0.809524	0.755102	0.833333	0.666667	0.754717	0.776316	0.791045	0.671875	0.849057	0.826531	0.824627	0.668087
GATA4_205517_at	IPO7_200995_at	NOL4_206045_s_at	RUNX1_211620_x_at	SQLE_213577_at	0.785714	0.795918	0.833333	0.69697	0.761006	0.75	0.761194	0.601562	0.857442	0.842374	0.827114	0.666193
GATA4_205517_at	IPO7_200995_at	NSUN3_219458_s_at	RUNX1_211620_x_at	SQLE_213577_at	0.761905	0.795918	0.833333	0.666667	0.754717	0.75	0.761194	0.65625	0.840521	0.830559	0.829602	0.671165
GATA4_205517_at	IPO7_200995_at	OGFR_202841_x_at	RUNX1_211620_x_at	SQLE_213577_at	0.761905	0.77551	0.833333	0.636364	0.773585	0.75	0.776119	0.632812	0.84127	0.825456	0.825871	0.674242
GATA4_205517_at	IPO7_200995_at	OLFM1_205591_at	RUNX1_211620_x_at	SQLE_213577_at	0.833333	0.795918	0.75	0.69697	0.773585	0.75	0.835821	0.59375	0.847709	0.830559	0.824627	0.661458
GATA4_205517_at	IPO7_200995_at	OTUD3_213216_at	RUNX1_211620_x_at	SQLE_213577_at	0.761905	0.795918	0.833333	0.636364	0.773585	0.789474	0.761194	0.671875	0.84127	0.825456	0.817164	0.669271
GATA4_205517_at	IPO7_200995_at	PABPN1_201545_s_at	RUNX1_211620_x_at	SQLE_213577_at	0.761905	0.816327	0.833333	0.636364	0.761006	0.75	0.761194	0.648438	0.842168	0.831096	0.823383	0.663826
GATA4_205517_at	IPO7_200995_at	PAK2_208875_s_at	RUNX1_211620_x_at	SQLE_213577_at	0.785714	0.795918	0.833333	0.666667	0.754717	0.75	0.761194	0.640625	0.84142	0.82304	0.828358	0.675426
GATA4_205517_at	IPO7_200995_at	PAMR1_213661_at	RUNX1_211620_x_at	SQLE_213577_at	0.761905	0.795918	0.833333	0.666667	0.754717	0.75	0.761194	0.640625	0.841569	0.825725	0.822139	0.668561
GATA4_205517_at	IPO7_200995_at	PBXIP1_207838_x_at	RUNX1_211620_x_at	SQLE_213577_at	0.785714	0.77551	0.833333	0.636364	0.773585	0.75	0.776119	0.625	0.842468	0.821966	0.818408	0.66714
GATA4_205517_at	IPO7_200995_at	PDE4DIP_214099_s_at	RUNX1_211620_x_at	SQLE_213577_at	0.809524	0.755102	0.833333	0.666667	0.767296	0.802632	0.791045	0.65625	0.858341	0.824114	0.813433	0.674006
GATA4_205517_at	IPO7_200995_at	PDE6D_216883_x_at	RUNX1_211620_x_at	SQLE_213577_at	0.785714	0.816327	0.833333	0.636364	0.761006	0.763158	0.776119	0.664062	0.84127	0.828679	0.819652	0.66785
GATA4_205517_at	IPO7_200995_at	PDGFD_219304_s_at	RUNX1_211620_x_at	SQLE_213577_at	0.761905	0.755102	0.833333	0.666667	0.754717	0.789474	0.761194	0.65625	0.840222	0.823845	0.814677	0.679214
GATA4_205517_at	IPO7_200995_at	PHF8_212916_at	RUNX1_211620_x_at	SQLE_213577_at	0.761905	0.77551	0.833333	0.636364	0.754717	0.75	0.761194	0.648438	0.840521	0.831901	0.824627	0.66785
GATA4_205517_at	IPO7_200995_at	PICALM_215236_s_at	RUNX1_211620_x_at	SQLE_213577_at	0.809524	0.755102	0.833333	0.636364	0.767296	0.75	0.776119	0.671875	0.845762	0.820086	0.813433	0.661222
GATA4_205517_at	IPO7_200995_at	POLR2E_217854_s_at	RUNX1_211620_x_at	SQLE_213577_at	0.761905	0.795918	0.833333	0.69697	0.779874	0.776316	0.776119	0.609375	0.849506	0.825456	0.812189	0.674006
GATA4_205517_at	IPO7_200995_at	POPDC3_219926_at	RUNX1_211620_x_at	SQLE_213577_at	0.761905	0.795918	0.916667	0.666667	0.761006	0.776316	0.776119	0.640625	0.84681	0.838077	0.822139	0.665246
GATA4_205517_at	IPO7_200995_at	PPP1R13B_216347_s_at	RUNX1_211620_x_at	SQLE_213577_at	0.785714	0.77551	0.833333	0.636364	0.754717	0.776316	0.776119	0.648438	0.848008	0.827605	0.834577	0.659564
GATA4_205517_at	IPO7_200995_at	PPP2R5A_202187_s_at	RUNX1_211620_x_at	SQLE_213577_at	0.761905	0.77551	0.75	0.69697	0.786164	0.763158	0.761194	0.640625	0.843965	0.827068	0.822139	0.665246
GATA4_205517_at	IPO7_200995_at	PROZ_208034_s_at	RUNX1_211620_x_at	SQLE_213577_at	0.785714	0.795918	0.833333	0.727273	0.754717	0.75	0.761194	0.617188	0.845163	0.841031	0.812189	0.669744
GATA4_205517_at	IPO7_200995_at	PRPS1_208447_s_at	RUNX1_211620_x_at	SQLE_213577_at	0.761905	0.77551	0.833333	0.636364	0.779874	0.789474	0.80597	0.664062	0.840821	0.836198	0.817164	0.679451
GATA4_205517_at	IPO7_200995_at	PRPS1_209440_at	RUNX1_211620_x_at	SQLE_213577_at	0.761905	0.816327	0.833333	0.666667	0.786164	0.776316	0.820896	0.632812	0.858491	0.834049	0.83209	0.684659
GATA4_205517_at	IPO7_200995_at	PRR14_45687_at	RUNX1_211620_x_at	SQLE_213577_at	0.761905	0.795918	0.916667	0.606061	0.792453	0.789474	0.761194	0.710938	0.848757	0.814178	0.827114	0.670928
GATA4_205517_at	IPO7_200995_at	PSMC3_201267_s_at	RUNX1_211620_x_at	SQLE_213577_at	0.785714	0.755102	0.833333	0.606061	0.754717	0.763158	0.761194	0.671875	0.844265	0.821966	0.810945	0.666667
GATA4_205517_at	IPO7_200995_at	PSMD5_203447_at	RUNX1_211620_x_at	SQLE_213577_at	0.809524	0.77551	0.833333	0.727273	0.761006	0.75	0.761194	0.632812	0.853699	0.817669	0.828358	0.669981
GATA4_205517_at	IPO7_200995_at	PTPRA_213795_s_at	RUNX1_211620_x_at	SQLE_213577_at	0.761905	0.755102	0.833333	0.636364	0.767296	0.776316	0.776119	0.664062	0.845762	0.848281	0.810945	0.671165
GATA4_205517_at	IPO7_200995_at	PURA_204020_at	RUNX1_211620_x_at	SQLE_213577_at	0.785714	0.755102	0.916667	0.666667	0.754717	0.763158	0.761194	0.640625	0.846661	0.834318	0.813433	0.6759
GATA4_205517_at	IPO7_200995_at	PUS7L_221025_x_at	RUNX1_211620_x_at	SQLE_213577_at	0.761905	0.77551	0.833333	0.636364	0.761006	0.789474	0.776119	0.648438	0.847859	0.851504	0.819652	0.676373
GATA4_205517_at	IPO7_200995_at	PXN_201087_at	RUNX1_211620_x_at	SQLE_213577_at	0.785714	0.77551	0.833333	0.636364	0.754717	0.763158	0.761194	0.65625	0.840671	0.827068	0.825871	0.659328
GATA4_205517_at	IPO7_200995_at	QPRT_204044_at	RUNX1_211620_x_at	SQLE_213577_at	0.785714	0.836735	0.833333	0.727273	0.761006	0.75	0.761194	0.609375	0.843516	0.828947	0.820896	0.660985
GATA4_205517_at	IPO7_200995_at	RAB11FIP2_203883_s_at	RUNX1_211620_x_at	SQLE_213577_at	0.761905	0.77551	0.916667	0.666667	0.754717	0.776316	0.761194	0.664062	0.844864	0.828947	0.827114	0.675426
GATA4_205517_at	IPO7_200995_at	RAB31_217762_s_at	RUNX1_211620_x_at	SQLE_213577_at	0.785714	0.816327	0.916667	0.69697	0.754717	0.763158	0.761194	0.632812	0.842168	0.840226	0.818408	0.682292
GATA4_205517_at	IPO7_200995_at	RAB3GAP2_202373_s_at	RUNX1_211620_x_at	SQLE_213577_at	0.761905	0.755102	0.833333	0.606061	0.767296	0.763158	0.761194	0.648438	0.850404	0.813373	0.822139	0.664062
GATA4_205517_at	IPO7_200995_at	RAD1_204460_s_at	RUNX1_211620_x_at	SQLE_213577_at	0.785714	0.795918	0.833333	0.636364	0.767296	0.763158	0.776119	0.648438	0.845912	0.832438	0.818408	0.68892
GATA4_205517_at	IPO7_200995_at	RAD51_205024_s_at	RUNX1_211620_x_at	SQLE_213577_at	0.785714	0.77551	0.916667	0.636364	0.767296	0.763158	0.776119	0.679688	0.847559	0.827336	0.828358	0.679451
GATA4_205517_at	IPO7_200995_at	RANBP9_216125_s_at	RUNX1_211620_x_at	SQLE_213577_at	0.785714	0.77551	0.833333	0.606061	0.754717	0.763158	0.761194	0.671875	0.852052	0.818206	0.814677	0.66572
GATA4_205517_at	IPO7_200995_at	RASAL1_219752_at	RUNX1_211620_x_at	SQLE_213577_at	0.761905	0.816327	0.833333	0.666667	0.761006	0.763158	0.761194	0.640625	0.845463	0.839689	0.819652	0.670218
GATA4_205517_at	IPO7_200995_at	RBFOX1_221217_s_at	RUNX1_211620_x_at	SQLE_213577_at	0.833333	0.795918	0.833333	0.69697	0.754717	0.75	0.776119	0.601562	0.851303	0.83029	0.817164	0.668324
GATA4_205517_at	IPO7_200995_at	RBM25_212033_at	RUNX1_211620_x_at	SQLE_213577_at	0.761905	0.77551	0.833333	0.666667	0.773585	0.763158	0.776119	0.65625	0.852501	0.830827	0.828358	0.663352
GATA4_205517_at	IPO7_200995_at	RBPMS_207836_s_at	RUNX1_211620_x_at	SQLE_213577_at	0.761905	0.77551	0.833333	0.606061	0.761006	0.789474	0.761194	0.671875	0.843516	0.823577	0.818408	0.667377
GATA4_205517_at	IPO7_200995_at	RERE_200940_s_at	RUNX1_211620_x_at	SQLE_213577_at	0.785714	0.816327	0.833333	0.636364	0.754717	0.763158	0.776119	0.65625	0.849206	0.840763	0.825871	0.683239
GATA4_205517_at	IPO7_200995_at	RMI1_218979_at	RUNX1_211620_x_at	SQLE_213577_at	0.785714	0.77551	0.833333	0.636364	0.773585	0.75	0.761194	0.648438	0.841719	0.824919	0.820896	0.665483
GATA4_205517_at	IPO7_200995_at	RNF114_211678_s_at	RUNX1_211620_x_at	SQLE_213577_at	0.785714	0.795918	0.916667	0.666667	0.754717	0.75	0.761194	0.617188	0.843366	0.842911	0.81592	0.665956
GATA4_205517_at	IPO7_200995_at	RNF13_201779_s_at	RUNX1_211620_x_at	SQLE_213577_at	0.761905	0.795918	0.833333	0.666667	0.773585	0.763158	0.761194	0.65625	0.842318	0.818206	0.813433	0.654356
GATA4_205517_at	IPO7_200995_at	RNF167_212047_s_at	RUNX1_211620_x_at	SQLE_213577_at	0.809524	0.795918	0.833333	0.636364	0.761006	0.75	0.791045	0.664062	0.846361	0.824382	0.825871	0.675663
GATA4_205517_at	IPO7_200995_at	RNFT1_221194_s_at	RUNX1_211620_x_at	SQLE_213577_at	0.761905	0.795918	0.833333	0.636364	0.767296	0.763158	0.791045	0.65625	0.845762	0.83754	0.818408	0.668087
GATA4_205517_at	IPO7_200995_at	RNPS1_200060_s_at	RUNX1_211620_x_at	SQLE_213577_at	0.761905	0.755102	0.833333	0.636364	0.773585	0.776316	0.761194	0.671875	0.845463	0.824919	0.824627	0.663589
GATA4_205517_at	IPO7_200995_at	RPS15_200819_s_at	RUNX1_211620_x_at	SQLE_213577_at	0.761905	0.755102	0.833333	0.666667	0.761006	0.763158	0.761194	0.664062	0.843366	0.82116	0.814677	0.667377
GATA4_205517_at	IPO7_200995_at	RRM1_201476_s_at	RUNX1_211620_x_at	SQLE_213577_at	0.761905	0.755102	0.75	0.636364	0.767296	0.776316	0.776119	0.671875	0.846361	0.815789	0.813433	0.664536
GATA4_205517_at	IPO7_200995_at	RRM2_209773_s_at	RUNX1_211620_x_at	SQLE_213577_at	0.785714	0.77551	0.833333	0.666667	0.767296	0.763158	0.776119	0.65625	0.848458	0.821697	0.827114	0.692235
GATA4_205517_at	IPO7_200995_at	RUFY2_219957_at	RUNX1_211620_x_at	SQLE_213577_at	0.761905	0.755102	0.833333	0.636364	0.767296	0.789474	0.791045	0.671875	0.848158	0.819549	0.838308	0.66572
GATA4_205517_at	IPO7_200995_at	RUNX1_211620_x_at	SAT1_210592_s_at	SQLE_213577_at	0.761905	0.795918	0.833333	0.636364	0.767296	0.75	0.761194	0.648438	0.843965	0.823577	0.824627	0.676847
GATA4_205517_at	IPO7_200995_at	RUNX1_211620_x_at	SCARB2_201646_at	SQLE_213577_at	0.761905	0.816327	0.833333	0.636364	0.761006	0.75	0.776119	0.632812	0.847409	0.824919	0.813433	0.659328
GATA4_205517_at	IPO7_200995_at	RUNX1_211620_x_at	SCYL3_205607_s_at	SQLE_213577_at	0.809524	0.77551	0.833333	0.666667	0.761006	0.763158	0.776119	0.640625	0.842618	0.818206	0.825871	0.669508
GATA4_205517_at	IPO7_200995_at	RUNX1_211620_x_at	SDCCAG3_218427_at	SQLE_213577_at	0.785714	0.795918	0.833333	0.636364	0.779874	0.776316	0.761194	0.664062	0.843067	0.832975	0.825871	0.664299
GATA4_205517_at	IPO7_200995_at	RUNX1_211620_x_at	SDHC_202004_x_at	SQLE_213577_at	0.761905	0.755102	0.75	0.515152	0.779874	0.763158	0.80597	0.632812	0.840671	0.829216	0.834577	0.663826
GATA4_205517_at	IPO7_200995_at	RUNX1_211620_x_at	SDHC_210131_x_at	SQLE_213577_at	0.761905	0.755102	0.75	0.515152	0.779874	0.776316	0.80597	0.625	0.845163	0.831633	0.835821	0.657434
GATA4_205517_at	IPO7_200995_at	RUNX1_211620_x_at	SEC22B_214257_s_at	SQLE_213577_at	0.761905	0.795918	0.833333	0.636364	0.761006	0.776316	0.761194	0.664062	0.840072	0.826799	0.824627	0.668324
GATA4_205517_at	IPO7_200995_at	RUNX1_211620_x_at	SEC23B_201583_s_at	SQLE_213577_at	0.785714	0.816327	0.833333	0.636364	0.767296	0.776316	0.761194	0.679688	0.840821	0.823845	0.814677	0.664773
GATA4_205517_at	IPO7_200995_at	RUNX1_211620_x_at	SEC23B_210293_s_at	SQLE_213577_at	0.761905	0.795918	0.833333	0.636364	0.773585	0.75	0.776119	0.65625	0.840521	0.820086	0.823383	0.66643
GATA4_205517_at	IPO7_200995_at	RUNX1_211620_x_at	SEC62_208943_s_at	SQLE_213577_at	0.761905	0.795918	0.833333	0.636364	0.773585	0.75	0.761194	0.648438	0.841719	0.826799	0.823383	0.662642
GATA4_205517_at	IPO7_200995_at	RUNX1_211620_x_at	SEMA3F_209730_at	SQLE_213577_at	0.761905	0.795918	0.833333	0.636364	0.754717	0.75	0.761194	0.65625	0.84112	0.827605	0.822139	0.670455
GATA4_205517_at	IPO7_200995_at	RUNX1_211620_x_at	SEMA3G_219689_at	SQLE_213577_at	0.785714	0.755102	0.833333	0.666667	0.779874	0.776316	0.776119	0.664062	0.844714	0.823577	0.813433	0.681108
GATA4_205517_at	IPO7_200995_at	RUNX1_211620_x_at	SETBP1_205933_at	SQLE_213577_at	0.761905	0.77551	0.833333	0.636364	0.761006	0.776316	0.761194	0.664062	0.842618	0.827336	0.825871	0.670455
GATA4_205517_at	IPO7_200995_at	RUNX1_211620_x_at	SF1_208313_s_at	SQLE_213577_at	0.809524	0.755102	0.833333	0.636364	0.767296	0.776316	0.776119	0.671875	0.843516	0.830827	0.830846	0.674479
GATA4_205517_at	IPO7_200995_at	RUNX1_211620_x_at	SF3A2_37462_i_at	SQLE_213577_at	0.761905	0.755102	0.833333	0.636364	0.767296	0.815789	0.776119	0.695312	0.840222	0.817938	0.810945	0.660275
GATA4_205517_at	IPO7_200995_at	RUNX1_211620_x_at	SFRP1_202037_s_at	SQLE_213577_at	0.809524	0.795918	0.833333	0.69697	0.754717	0.776316	0.776119	0.632812	0.844265	0.813104	0.822139	0.67732
GATA4_205517_at	IPO7_200995_at	RUNX1_211620_x_at	SFSWAP_202775_s_at	SQLE_213577_at	0.761905	0.795918	0.833333	0.636364	0.754717	0.75	0.761194	0.648438	0.84142	0.832707	0.823383	0.664773
GATA4_205517_at	IPO7_200995_at	RUNX1_211620_x_at	SGTA_201396_s_at	SQLE_213577_at	0.761905	0.795918	0.833333	0.636364	0.767296	0.75	0.761194	0.640625	0.840521	0.830021	0.825871	0.665956
GATA4_205517_at	IPO7_200995_at	RUNX1_211620_x_at	SH2B1_40149_at	SQLE_213577_at	0.761905	0.77551	0.833333	0.606061	0.773585	0.776316	0.776119	0.695312	0.845612	0.812567	0.817164	0.672585
GATA4_205517_at	IPO7_200995_at	RUNX1_211620_x_at	SH2D1A_211210_x_at	SQLE_213577_at	0.809524	0.77551	0.833333	0.636364	0.761006	0.75	0.761194	0.664062	0.845463	0.834049	0.812189	0.679924
GATA4_205517_at	IPO7_200995_at	RUNX1_211620_x_at	SIP1_211115_x_at	SQLE_213577_at	0.761905	0.795918	0.833333	0.636364	0.773585	0.776316	0.791045	0.65625	0.843965	0.829484	0.820896	0.66572
GATA4_205517_at	IPO7_200995_at	RUNX1_211620_x_at	SLBP_206052_s_at	SQLE_213577_at	0.785714	0.77551	0.833333	0.666667	0.767296	0.763158	0.791045	0.671875	0.842618	0.816864	0.830846	0.663589
GATA4_205517_at	IPO7_200995_at	RUNX1_211620_x_at	SLC22A13_207444_at	SQLE_213577_at	0.761905	0.795918	0.833333	0.69697	0.754717	0.776316	0.761194	0.632812	0.848008	0.853383	0.820896	0.669271
GATA4_205517_at	IPO7_200995_at	RUNX1_211620_x_at	SLC25A5_200657_at	SQLE_213577_at	0.761905	0.795918	0.833333	0.636364	0.761006	0.789474	0.776119	0.703125	0.841719	0.820623	0.827114	0.682292
GATA4_205517_at	IPO7_200995_at	RUNX1_211620_x_at	SLC29A1_201802_at	SQLE_213577_at	0.809524	0.755102	0.833333	0.636364	0.779874	0.75	0.761194	0.65625	0.840521	0.818743	0.818408	0.671638
GATA4_205517_at	IPO7_200995_at	RUNX1_211620_x_at	SLC35D2_213083_at	SQLE_213577_at	0.809524	0.755102	0.833333	0.69697	0.754717	0.763158	0.761194	0.625	0.859539	0.812836	0.833333	0.67732
GATA4_205517_at	IPO7_200995_at	RUNX1_211620_x_at	SMC6_218781_at	SQLE_213577_at	0.785714	0.755102	0.833333	0.636364	0.773585	0.763158	0.776119	0.632812	0.851602	0.824651	0.829602	0.665246
GATA4_205517_at	IPO7_200995_at	RUNX1_211620_x_at	SMPX_219772_s_at	SQLE_213577_at	0.785714	0.795918	0.833333	0.69697	0.754717	0.75	0.791045	0.625	0.861036	0.829753	0.827114	0.669981
GATA4_205517_at	IPO7_200995_at	RUNX1_211620_x_at	SNAPC2_204104_at	SQLE_213577_at	0.761905	0.795918	0.833333	0.636364	0.767296	0.75	0.776119	0.65625	0.841719	0.826799	0.827114	0.675663
GATA4_205517_at	IPO7_200995_at	RUNX1_211620_x_at	SNRNP70_213121_at	SQLE_213577_at	0.809524	0.77551	0.833333	0.636364	0.773585	0.763158	0.791045	0.664062	0.851602	0.818743	0.830846	0.673532
GATA4_205517_at	IPO7_200995_at	RUNX1_211620_x_at	SNX1_213364_s_at	SQLE_213577_at	0.809524	0.755102	0.916667	0.69697	0.754717	0.802632	0.776119	0.640625	0.853399	0.827605	0.819652	0.690578
GATA4_205517_at	IPO7_200995_at	RUNX1_211620_x_at	SPOP_208927_at	SQLE_213577_at	0.761905	0.77551	0.833333	0.636364	0.767296	0.763158	0.761194	0.671875	0.840671	0.825188	0.812189	0.680398
GATA4_205517_at	IPO7_200995_at	RUNX1_211620_x_at	SPTBN5_220067_at	SQLE_213577_at	0.785714	0.755102	0.833333	0.666667	0.773585	0.815789	0.761194	0.601562	0.845612	0.838346	0.822139	0.659801
GATA4_205517_at	IPO7_200995_at	RUNX1_211620_x_at	SQLE_213577_at	SS18L1_213140_s_at	0.761905	0.755102	0.833333	0.636364	0.761006	0.75	0.761194	0.65625	0.842767	0.82841	0.814677	0.669034
GATA4_205517_at	IPO7_200995_at	RUNX1_211620_x_at	SQLE_213577_at	SSFA2_202506_at	0.761905	0.795918	0.833333	0.666667	0.798742	0.75	0.761194	0.609375	0.851153	0.835124	0.825871	0.655777
GATA4_205517_at	IPO7_200995_at	RUNX1_211620_x_at	SQLE_213577_at	ST20_210242_x_at	0.809524	0.755102	0.833333	0.606061	0.761006	0.789474	0.761194	0.6875	0.854447	0.82116	0.817164	0.676847
GATA4_205517_at	IPO7_200995_at	RUNX1_211620_x_at	SQLE_213577_at	STARD13_213103_at	0.761905	0.77551	0.833333	0.69697	0.786164	0.776316	0.761194	0.65625	0.844864	0.82841	0.813433	0.684896
GATA4_205517_at	IPO7_200995_at	RUNX1_211620_x_at	SQLE_213577_at	STAT1_AFFX-HUMISGF3A/M97935_MB_at	0.809524	0.795918	0.833333	0.636364	0.761006	0.763158	0.761194	0.671875	0.840072	0.815252	0.810945	0.668561
GATA4_205517_at	IPO7_200995_at	RUNX1_211620_x_at	SQLE_213577_at	STX16_221500_s_at	0.785714	0.77551	0.916667	0.636364	0.767296	0.75	0.761194	0.65625	0.847409	0.828142	0.81592	0.669034
GATA4_205517_at	IPO7_200995_at	RUNX1_211620_x_at	SQLE_213577_at	SUCLG1_217874_at	0.785714	0.755102	0.833333	0.606061	0.786164	0.776316	0.761194	0.671875	0.849057	0.834318	0.829602	0.662879
GATA4_205517_at	IPO7_200995_at	RUNX1_211620_x_at	SQLE_213577_at	SYBU_218692_at	0.761905	0.816327	0.833333	0.666667	0.767296	0.75	0.761194	0.65625	0.841719	0.823845	0.819652	0.674242
GATA4_205517_at	IPO7_200995_at	RUNX1_211620_x_at	SQLE_213577_at	SYMPK_32402_s_at	0.809524	0.77551	0.833333	0.666667	0.754717	0.763158	0.761194	0.65625	0.846211	0.824919	0.825871	0.651989
GATA4_205517_at	IPO7_200995_at	RUNX1_211620_x_at	SQLE_213577_at	SYNJ2_216180_s_at	0.761905	0.755102	0.75	0.636364	0.767296	0.75	0.835821	0.648438	0.841719	0.819549	0.834577	0.677794
GATA4_205517_at	IPO7_200995_at	RUNX1_211620_x_at	SQLE_213577_at	SYPL1_201259_s_at	0.761905	0.836735	0.833333	0.636364	0.779874	0.763158	0.80597	0.648438	0.852501	0.828142	0.812189	0.656487
GATA4_205517_at	IPO7_200995_at	RUNX1_211620_x_at	SQLE_213577_at	TADA3_215273_s_at	0.785714	0.816327	0.833333	0.636364	0.761006	0.789474	0.776119	0.664062	0.842468	0.843448	0.817164	0.668561
GATA4_205517_at	IPO7_200995_at	RUNX1_211620_x_at	SQLE_213577_at	TBC1D10B_220947_s_at	0.761905	0.77551	0.833333	0.636364	0.754717	0.75	0.761194	0.671875	0.840072	0.826262	0.820896	0.666193
GATA4_205517_at	IPO7_200995_at	RUNX1_211620_x_at	SQLE_213577_at	TCEA2_203919_at	0.785714	0.77551	0.833333	0.636364	0.754717	0.763158	0.791045	0.632812	0.853249	0.818475	0.824627	0.669508
GATA4_205517_at	IPO7_200995_at	RUNX1_211620_x_at	SQLE_213577_at	TELO2_34260_at	0.761905	0.77551	0.833333	0.636364	0.805031	0.763158	0.791045	0.65625	0.843816	0.832707	0.825871	0.665246
GATA4_205517_at	IPO7_200995_at	RUNX1_211620_x_at	SQLE_213577_at	TF_214063_s_at	0.809524	0.755102	0.833333	0.666667	0.754717	0.75	0.761194	0.625	0.840371	0.822503	0.824627	0.669034
GATA4_205517_at	IPO7_200995_at	RUNX1_211620_x_at	SQLE_213577_at	TFAP2A_204654_s_at	0.785714	0.77551	0.833333	0.636364	0.754717	0.776316	0.761194	0.65625	0.842618	0.821429	0.83209	0.663589
GATA4_205517_at	IPO7_200995_at	RUNX1_211620_x_at	SQLE_213577_at	TGM2_216183_at	0.785714	0.77551	0.833333	0.636364	0.779874	0.75	0.761194	0.648438	0.841869	0.822771	0.820896	0.663589
GATA4_205517_at	IPO7_200995_at	RUNX1_211620_x_at	SQLE_213577_at	TIA1_201449_at	0.761905	0.755102	0.75	0.606061	0.761006	0.802632	0.776119	0.679688	0.844265	0.829484	0.820896	0.669744
GATA4_205517_at	IPO7_200995_at	RUNX1_211620_x_at	SQLE_213577_at	TK2_204277_s_at	0.785714	0.77551	0.833333	0.636364	0.754717	0.776316	0.791045	0.65625	0.84097	0.838614	0.819652	0.682055
GATA4_205517_at	IPO7_200995_at	RUNX1_211620_x_at	SQLE_213577_at	TMBIM6_200803_s_at	0.761905	0.77551	0.833333	0.666667	0.767296	0.789474	0.776119	0.664062	0.840521	0.829484	0.81592	0.66785
GATA4_205517_at	IPO7_200995_at	RUNX1_211620_x_at	SQLE_213577_at	TMEM115_216267_s_at	0.785714	0.77551	0.833333	0.636364	0.779874	0.776316	0.791045	0.648438	0.842917	0.831633	0.817164	0.670691
GATA4_205517_at	IPO7_200995_at	RUNX1_211620_x_at	SQLE_213577_at	TMEM165_218095_s_at	0.761905	0.795918	0.833333	0.636364	0.754717	0.75	0.761194	0.65625	0.84112	0.823845	0.823383	0.663589
GATA4_205517_at	IPO7_200995_at	RUNX1_211620_x_at	SQLE_213577_at	TMEM183A_212165_at	0.833333	0.755102	0.916667	0.606061	0.786164	0.75	0.761194	0.632812	0.84726	0.822234	0.830846	0.680398
GATA4_205517_at	IPO7_200995_at	RUNX1_211620_x_at	SQLE_213577_at	TMEM222_221512_at	0.761905	0.77551	0.833333	0.636364	0.779874	0.828947	0.80597	0.6875	0.844115	0.841031	0.817164	0.668561
GATA4_205517_at	IPO7_200995_at	RUNX1_211620_x_at	SQLE_213577_at	TMEM97_212282_at	0.761905	0.816327	0.833333	0.666667	0.754717	0.75	0.761194	0.648438	0.840671	0.829484	0.81592	0.680871
GATA4_205517_at	IPO7_200995_at	RUNX1_211620_x_at	SQLE_213577_at	TMUB2_218419_s_at	0.785714	0.755102	0.75	0.636364	0.754717	0.776316	0.791045	0.679688	0.855945	0.825725	0.824627	0.686553
GATA4_205517_at	IPO7_200995_at	RUNX1_211620_x_at	SQLE_213577_at	TNNC1_209904_at	0.761905	0.77551	0.833333	0.636364	0.786164	0.776316	0.761194	0.679688	0.867176	0.827873	0.817164	0.665956
GATA4_205517_at	IPO7_200995_at	RUNX1_211620_x_at	SQLE_213577_at	TNXA_216333_x_at	0.785714	0.816327	0.833333	0.666667	0.754717	0.763158	0.776119	0.632812	0.84112	0.832438	0.827114	0.675663
GATA4_205517_at	IPO7_200995_at	RUNX1_211620_x_at	SQLE_213577_at	TNXB_208609_s_at	0.761905	0.795918	0.833333	0.666667	0.754717	0.763158	0.761194	0.640625	0.840821	0.835392	0.823383	0.674479
GATA4_205517_at	IPO7_200995_at	RUNX1_211620_x_at	SQLE_213577_at	TOR1B_209593_s_at	0.785714	0.795918	0.833333	0.636364	0.754717	0.75	0.761194	0.648438	0.843965	0.818475	0.818408	0.662879
GATA4_205517_at	IPO7_200995_at	RUNX1_211620_x_at	SQLE_213577_at	TOR3A_218459_at	0.785714	0.836735	0.833333	0.666667	0.761006	0.75	0.776119	0.625	0.851602	0.837272	0.827114	0.668324
GATA4_205517_at	IPO7_200995_at	RUNX1_211620_x_at	SQLE_213577_at	TP53I11_203421_at	0.761905	0.816327	0.833333	0.636364	0.754717	0.763158	0.80597	0.671875	0.842168	0.831633	0.825871	0.669744
GATA4_205517_at	IPO7_200995_at	RUNX1_211620_x_at	SQLE_213577_at	TPCN1_217914_at	0.761905	0.755102	0.833333	0.636364	0.786164	0.75	0.791045	0.632812	0.843965	0.828679	0.827114	0.671875
GATA4_205517_at	IPO7_200995_at	RUNX1_211620_x_at	SQLE_213577_at	TPP1_214195_at	0.761905	0.755102	0.916667	0.666667	0.754717	0.763158	0.761194	0.671875	0.840521	0.825188	0.830846	0.66643
GATA4_205517_at	IPO7_200995_at	RUNX1_211620_x_at	SQLE_213577_at	TPP2_203374_s_at	0.761905	0.77551	0.833333	0.69697	0.773585	0.75	0.776119	0.65625	0.844564	0.831633	0.827114	0.673532
GATA4_205517_at	IPO7_200995_at	RUNX1_211620_x_at	SQLE_213577_at	TRA2B_200892_s_at	0.785714	0.795918	0.833333	0.636364	0.773585	0.763158	0.776119	0.648438	0.842917	0.819817	0.822139	0.66572
GATA4_205517_at	IPO7_200995_at	RUNX1_211620_x_at	SQLE_213577_at	TRIM28_200990_at	0.761905	0.77551	0.833333	0.636364	0.761006	0.789474	0.776119	0.640625	0.842468	0.829753	0.820896	0.65483
GATA4_205517_at	IPO7_200995_at	RUNX1_211620_x_at	SQLE_213577_at	TRIOBP_202795_x_at	0.761905	0.795918	0.833333	0.636364	0.754717	0.75	0.761194	0.640625	0.842767	0.836735	0.814677	0.668087
GATA4_205517_at	IPO7_200995_at	RUNX1_211620_x_at	SQLE_213577_at	TRIP11_209778_at	0.785714	0.795918	0.833333	0.666667	0.754717	0.763158	0.761194	0.601562	0.842468	0.839689	0.818408	0.669271
GATA4_205517_at	IPO7_200995_at	RUNX1_211620_x_at	SQLE_213577_at	TSC22D3_207001_x_at	0.833333	0.755102	0.833333	0.606061	0.761006	0.776316	0.776119	0.671875	0.844115	0.825188	0.813433	0.669744
GATA4_205517_at	IPO7_200995_at	RUNX1_211620_x_at	SQLE_213577_at	TTN_208195_at	0.833333	0.77551	0.833333	0.636364	0.767296	0.776316	0.761194	0.664062	0.872117	0.831096	0.822139	0.672822
GATA4_205517_at	IPO7_200995_at	RUNX1_211620_x_at	SQLE_213577_at	TUBA3C_210527_x_at	0.785714	0.816327	0.833333	0.69697	0.754717	0.75	0.761194	0.601562	0.845463	0.834049	0.824627	0.673769
GATA4_205517_at	IPO7_200995_at	RUNX1_211620_x_at	SQLE_213577_at	TUBA3D_216323_x_at	0.761905	0.77551	0.833333	0.727273	0.761006	0.75	0.776119	0.601562	0.844414	0.832975	0.834577	0.67661
GATA4_205517_at	IPO7_200995_at	RUNX1_211620_x_at	SQLE_213577_at	UBA6_218340_s_at	0.785714	0.795918	0.833333	0.636364	0.754717	0.75	0.761194	0.640625	0.840521	0.824651	0.81592	0.664062
GATA4_205517_at	IPO7_200995_at	RUNX1_211620_x_at	SQLE_213577_at	UBA7_1294_at	0.761905	0.77551	0.833333	0.606061	0.773585	0.75	0.776119	0.648438	0.840072	0.823845	0.824627	0.653409
GATA4_205517_at	IPO7_200995_at	RUNX1_211620_x_at	SQLE_213577_at	UBE2A_201899_s_at	0.809524	0.755102	0.833333	0.636364	0.754717	0.776316	0.776119	0.671875	0.842618	0.813104	0.827114	0.670928
GATA4_205517_at	IPO7_200995_at	RUNX1_211620_x_at	SQLE_213577_at	UBL4A_221746_at	0.785714	0.795918	0.833333	0.666667	0.779874	0.75	0.761194	0.625	0.851153	0.817401	0.81592	0.664536
GATA4_205517_at	IPO7_200995_at	RUNX1_211620_x_at	SQLE_213577_at	UBXN4_212008_at	0.785714	0.795918	0.833333	0.636364	0.767296	0.75	0.776119	0.648438	0.84127	0.826262	0.814677	0.66714
GATA4_205517_at	IPO7_200995_at	RUNX1_211620_x_at	SQLE_213577_at	UGT1A1_208596_s_at	0.761905	0.795918	0.916667	0.636364	0.761006	0.789474	0.776119	0.640625	0.854597	0.83754	0.820896	0.674716
GATA4_205517_at	IPO7_200995_at	RUNX1_211620_x_at	SQLE_213577_at	USO1_201831_s_at	0.785714	0.836735	0.833333	0.727273	0.754717	0.75	0.776119	0.59375	0.855496	0.837003	0.838308	0.657434
GATA4_205517_at	IPO7_200995_at	RUNX1_211620_x_at	SQLE_213577_at	USP11_208723_at	0.785714	0.755102	0.833333	0.636364	0.761006	0.776316	0.761194	0.640625	0.840671	0.836198	0.825871	0.664773
GATA4_205517_at	IPO7_200995_at	RUNX1_211620_x_at	SQLE_213577_at	VAMP3_201337_s_at	0.761905	0.795918	0.833333	0.636364	0.767296	0.763158	0.761194	0.648438	0.842318	0.823577	0.813433	0.662405
GATA4_205517_at	IPO7_200995_at	RUNX1_211620_x_at	SQLE_213577_at	VAMP4_207350_s_at	0.809524	0.77551	0.75	0.666667	0.773585	0.776316	0.761194	0.625	0.845912	0.826531	0.834577	0.662879
GATA4_205517_at	IPO7_200995_at	RUNX1_211620_x_at	SQLE_213577_at	WAC_219679_s_at	0.785714	0.816327	0.833333	0.636364	0.767296	0.763158	0.761194	0.65625	0.840821	0.827873	0.81592	0.665483
GATA4_205517_at	IPO7_200995_at	RUNX1_211620_x_at	SQLE_213577_at	WAPAL_212264_s_at	0.785714	0.755102	0.833333	0.69697	0.773585	0.763158	0.791045	0.640625	0.843816	0.827068	0.814677	0.683002
GATA4_205517_at	IPO7_200995_at	RUNX1_211620_x_at	SQLE_213577_at	WBP2_209117_at	0.785714	0.755102	0.833333	0.606061	0.761006	0.75	0.761194	0.664062	0.840821	0.821429	0.819652	0.669744
GATA4_205517_at	IPO7_200995_at	RUNX1_211620_x_at	SQLE_213577_at	WDR1_210935_s_at	0.785714	0.795918	0.833333	0.666667	0.773585	0.776316	0.761194	0.65625	0.84097	0.824919	0.81592	0.670928
GATA4_205517_at	IPO7_200995_at	RUNX1_211620_x_at	SQLE_213577_at	WDR4_221632_s_at	0.809524	0.77551	0.833333	0.636364	0.767296	0.802632	0.791045	0.640625	0.84097	0.832707	0.818408	0.671402
GATA4_205517_at	IPO7_200995_at	RUNX1_211620_x_at	SQLE_213577_at	XRCC5_208642_s_at	0.785714	0.755102	0.75	0.636364	0.773585	0.763158	0.761194	0.65625	0.84097	0.82116	0.822139	0.667614
GATA4_205517_at	IPO7_200995_at	RUNX1_211620_x_at	SQLE_213577_at	YIPF2_219075_at	0.833333	0.77551	0.833333	0.666667	0.754717	0.75	0.761194	0.648438	0.840371	0.827336	0.81592	0.679214
GATA4_205517_at	IPO7_200995_at	RUNX1_211620_x_at	SQLE_213577_at	YIPF5_221423_s_at	0.761905	0.795918	0.833333	0.636364	0.754717	0.763158	0.761194	0.648438	0.840521	0.828679	0.819652	0.669508
GATA4_205517_at	IPO7_200995_at	RUNX1_211620_x_at	SQLE_213577_at	YWHAE_210996_s_at	0.809524	0.816327	0.833333	0.636364	0.761006	0.776316	0.761194	0.664062	0.846062	0.830827	0.814677	0.671875
GATA4_205517_at	IPO7_200995_at	RUNX1_211620_x_at	SQLE_213577_at	ZBTB38_219221_at	0.761905	0.795918	0.833333	0.636364	0.767296	0.776316	0.761194	0.648438	0.843516	0.831096	0.810945	0.671638
GATA4_205517_at	IPO7_200995_at	RUNX1_211620_x_at	SQLE_213577_at	ZBTB43_204182_s_at	0.761905	0.77551	0.833333	0.666667	0.779874	0.763158	0.761194	0.625	0.840671	0.838346	0.825871	0.66714
GATA4_205517_at	IPO7_200995_at	RUNX1_211620_x_at	SQLE_213577_at	ZCCHC4_219917_at	0.785714	0.816327	0.833333	0.69697	0.767296	0.75	0.776119	0.585938	0.84681	0.832707	0.822139	0.661932
GATA4_205517_at	IPO7_200995_at	RUNX1_211620_x_at	SQLE_213577_at	ZFHX3_208033_s_at	0.761905	0.795918	0.833333	0.636364	0.761006	0.75	0.761194	0.648438	0.840072	0.836198	0.819652	0.66714
GATA4_205517_at	IPO7_200995_at	RUNX1_211620_x_at	SQLE_213577_at	ZMYND10_205714_s_at	0.761905	0.816327	0.833333	0.666667	0.754717	0.75	0.776119	0.648438	0.840222	0.833244	0.818408	0.673532
GATA4_205517_at	IPO7_200995_at	RUNX1_211620_x_at	SQLE_213577_at	ZNF410_209944_at	0.761905	0.755102	0.833333	0.636364	0.761006	0.763158	0.776119	0.664062	0.84127	0.830827	0.810945	0.66572
GATA4_205517_at	IPO7_200995_at	RUNX1_211620_x_at	SQLE_213577_at	ZNF444_218707_at	0.785714	0.755102	0.75	0.606061	0.754717	0.789474	0.820896	0.679688	0.84696	0.814178	0.839552	0.650568
GATA4_205517_at	IPO7_200995_at	RUNX1_211620_x_at	SQLE_213577_at	ZNF580_220748_s_at	0.761905	0.795918	0.833333	0.636364	0.754717	0.75	0.761194	0.65625	0.84142	0.825725	0.812189	0.665009
GATA4_205517_at	IPO7_200995_at	RUNX1_211620_x_at	SQLE_213577_at	ZNF688_213527_s_at	0.761905	0.755102	0.833333	0.636364	0.786164	0.776316	0.791045	0.671875	0.85295	0.822503	0.819652	0.680871
GATA4_205517_at	IPO7_200995_at	RUNX1_211620_x_at	SQLE_213577_at	ZNF768_218916_at	0.761905	0.755102	0.833333	0.666667	0.786164	0.802632	0.761194	0.671875	0.853699	0.833244	0.833333	0.666667
GATA4_205517_at	IPO7_200995_at	RUNX1_211620_x_at	SQLE_213577_at	ZNF8_214901_at	0.785714	0.836735	0.833333	0.69697	0.761006	0.75	0.776119	0.632812	0.843217	0.849087	0.820896	0.677794
GATA4_205517_at	MYL4_216054_x_at	RUNX1_211620_x_at	SMC3_209259_s_at	SQLE_213577_at	0.761905	0.755102	0.75	0.606061	0.823899	0.75	0.850746	0.617188	0.878107	0.822503	0.833333	0.650095

## Sheet: Probesets with high FC
Up-regulated in case of repase within 5 years				Down-regulated in case of repase within 5 years
Probeset	Fold change (x)			Probeset	Fold change (x)
S100P_204351_at	3.18583			LTF_202018_s_at	2.29313
SCGB2A1_205979_at	2.14356			IGHA1_217022_s_at	2.2897
MMP1_204475_at	1.93412			NPY1R_205440_s_at	2.10067
MSMB_207430_s_at	1.86048			KRT15_204734_at	2.09678
SQLE_209218_at	1.85379			PIP_206509_at	2.06289
S100A8_202917_s_at	1.85207			KRT14_209351_at	1.93793
TOP2A_201291_s_at	1.73164			SFRP1_202037_s_at	1.84615
PBK_219148_at	1.69012			STC2_203439_s_at	1.80171
MRPL13_218049_s_at	1.63015			ABAT_209460_at	1.78963
PRC1_218009_s_at	1.62128			ABAT_209459_s_at	1.76539
LYPLA1_212449_s_at	1.61727			CX3CR1_205898_at	1.74891
TOP2A_201292_at	1.61377			TGFBR3_204731_at	1.74601
MSMB_210297_s_at	1.59801			FOS_209189_at	1.73911
RRM2_201890_at	1.59424			NTRK2_221796_at	1.73257
MLF1IP_218883_s_at	1.5795			STC2_203438_at	1.70416
CDKN3_209714_s_at	1.5744			AGTR1_205357_s_at	1.70036
MTDH_212250_at	1.56976			SFRP1_202036_s_at	1.69056
TTC35_203584_at	1.55226			PTN_211737_x_at	1.68042
RAD21_200607_s_at	1.54428			DARC_208335_s_at	1.62161
CDK1_203213_at	1.54082			KRT5_201820_at	1.62068
PLEKHF2_218640_s_at	1.53811			SERPINA1_202833_s_at	1.59419
LYPLA1_203007_x_at	1.5283			GABRP_205044_at	1.59366
SMC4_201664_at	1.52283			CXCL12_209687_at	1.58138
RAB2A_208731_at	1.52227			DST_204455_at	1.57976
MTHFD2_201761_at	1.52147			SERPINA1_211429_s_at	1.54897
DERL1_218172_s_at	1.52135			IGJ_212592_at	1.53532
DTL_218585_s_at	1.51946			ADRA2A_209869_at	1.53263
ARMC1_218185_s_at	1.51923			EGR3_206115_at	1.52787
UBE2V2_209096_at	1.51883			PDCD4_202731_at	1.52238
NUSAP1_218039_at	1.51834			GUSBP3_215599_at	1.51543
NQO1_201468_s_at	1.51538			GRIA2_205358_at	1.50294
POLR2K_202635_s_at	1.51509
KCNK1_204679_at	1.51322
MB_204179_at	1.50504
HLTF_202983_at	1.50118
COX17_203880_at	1.50003
